# Supplementary material for: Develop a preliminary core germplasm with the novel polymorphism EST-SSRs derived from three transcriptomes of colored calla lily (Zantedeschia hybrida)
Source: Front Plant Sci. 2023 Feb 2;14:1055881. doi: 10.3389/fpls.2023.1055881 (PMC9933510; doi:10.3389/fpls.2023.1055881)
Supplement: Supplementary Table 4 — Integrated functional annotation and classification for transcriptome unigenes of three colored calla lily varieties. [file Table_4.xlsx]

## Sheet: Integrated function annotation 
Table S4 Integrated function annotation and classification for three colored calla lily unigenes
#GeneID	COG_class	COG_class_annotation	GO_annotation	KEGG_annotation	Pfam_annotation	Swissprot_annotation	TrEMBL_annotation	nr_annotation
CPSSR_175|CT|6|c37223.graph_c0:603-1013	--	--	Cellular Component: mitochondrial inner membrane (GO:0005743);; Biological Process: mitochondrial pyruvate transport (GO:0006850);;	--	--	Mitochondrial pyruvate carrier 4 {ECO:0000305} OS=Arabidopsis thaliana (Mouse-ear cress) PE=3 SV=1	Uncharacterized protein {ECO:0000313|EnsemblPlants:GLYMA09G01210.3} OS=Glycine max (Soybean) PE=4 SV=1	uncharacterized protein LOC100306167 [Glycine max]
CPSSR_49|AG|8|c72497.graph_c2:46-461	[G]	Carbohydrate transport and metabolism	--	--	--	Glycine-rich cell wall structural protein 1 (Precursor) GN=GRP-1 OS=Petunia hybrida (Petunia) PE=1 SV=1	Uncharacterized protein {ECO:0000313|EnsemblPlants:OB02G12110.1} OS=Oryza brachyantha PE=4 SV=1	Protease-1 (PRT1), fragment, putative [Pneumocystis carinii]
CPSSR_240|CTT|5|c29131.graph_c0:140-478	--	--	--	--	--	--	Uncharacterized protein {ECO:0000313|EnsemblPlants:GSMUA_Achr7P03200_001} OS=Musa acuminata subsp. malaccensis (Wild banana) PE=4 SV=1	PREDICTED: protein MKS1-like [Musa acuminata subsp. malaccensis]
CPSSR_298|GCA|6|c72947.graph_c0:566-983	[G]	Carbohydrate transport and metabolism	--	--	--	Nuclear pore complex protein NUP214 {ECO:0000303|PubMed:21189294} OS=Arabidopsis thaliana (Mouse-ear cress) PE=1 SV=1	Uncharacterized protein {ECO:0000313|EMBL:EMJ06137.1} OS=Prunus persica (Peach) PE=4 SV=1	PREDICTED: nuclear pore complex protein Nup214 isoform X3 [Phoenix dactylifera]
CPSSR_103|ATC|7|c73275.graph_c0:142-562	--	--	Cellular Component: mitochondrial respiratory chain complex I (GO:0005747);; Cellular Component: vacuolar membrane (GO:0005774);; Cellular Component: plasma membrane (GO:0005886);; Biological Process: glycolysis (GO:0006096);; Biological Process: ubiquitin-dependent protein catabolic process (GO:0006511);; Biological Process: aerobic respiration (GO:0009060);; Biological Process: photorespiration…	--	--	--	Uncharacterized protein {ECO:0000313|EMBL:KGN49543.1} OS=Cucumis sativus (Cucumber) PE=4 SV=1	PREDICTED: uncharacterized protein LOC103484235 [Cucumis melo]
CPSSR_309|GCC|6|c71588.graph_c0:761-1178	--	--	Cellular Component: plastid (GO:0009536);;	--	--	--	Uncharacterized protein {ECO:0000313|EnsemblPlants:Si003523m} OS=Setaria italica (Foxtail millet) PE=4 SV=1	PREDICTED: uncharacterized protein LOC103974316 [Musa acuminata subsp. malaccensis]
CPSSR_363	--	--	--	--	Aluminium activated malate transporter	--	--	--
CPSSR_272|GAG|5|c41697.graph_c0:458-872	--	--	--	--	--	Trihelix transcription factor ASIL2 {ECO:0000305} OS=Arabidopsis thaliana (Mouse-ear cress) PE=2 SV=1	Uncharacterized protein {ECO:0000313|EMBL:EMJ18458.1} OS=Prunus persica (Peach) PE=4 SV=1	PREDICTED: trihelix transcription factor ASIL2 [Elaeis guineensis]
CPSSR_60|AGA|5|c65974.graph_c0:687-1101	--	--	--	--	--	CHALLAH {ECO:0000303|PubMed:22027592} (Precursor) GN=T9D9.18 OS=Arabidopsis thaliana (Mouse-ear cress) PE=1 SV=1	Putative uncharacterized protein {ECO:0000313|EMBL:EEF44634.1} (Fragment) OS=Ricinus communis (Castor bean) PE=4 SV=1	conserved hypothetical protein [Ricinus communis]
CPSSR_50|AG|8|c73293.graph_c0:1-336	--	--	--	--	--	Extensin (Precursor) GN=HRGPNT3 OS=Nicotiana tabacum (Common tobacco) PE=2 SV=1	QLTG-3-1 protein {ECO:0000313|EMBL:BAG50512.1} OS=Oryza sativa subsp. japonica (Rice) PE=4 SV=1	PREDICTED: classical arabinogalactan protein 9-like [Phoenix dactylifera]
CPSSR_468|TGGA|6|c67025.graph_c0:349-772	--	--	Biological Process: cellular aromatic compound metabolic process (GO:0006725);; Cellular Component: plastid (GO:0009536);; Molecular Function: oxidoreductase activity (GO:0016491);; Biological Process: cellular nitrogen compound metabolic process (GO:0034641);; Biological Process: single-organism metabolic process (GO:0044710);; Biological Process: heterocycle metabolic process (GO:0046483);; Bio…	K10960|9e-12|sbi:SORBI_03g010340|hypothetical protein	--	Geranylgeranyl diphosphate reductase, chloroplastic (Precursor) GN=CHLP OS=Nicotiana tabacum (Common tobacco) PE=2 SV=1	Geranylgeranyl hydrogenase {ECO:0000313|EMBL:AGT16094.1} OS=Saccharum hybrid cultivar R570 PE=4 SV=1	geranylgeranyl hydrogenase [Saccharum hybrid cultivar R570]
CPSSR_268|GAC|6|c68745.graph_c0:144-561	--	--	--	--	--	Protein SUPPRESSOR OF GENE SILENCING 3 homolog GN=SGS3 OS=Zea mays (Maize) PE=1 SV=1	Uncharacterized protein {ECO:0000313|EMBL:ERN18678.1} OS=Amborella trichopoda PE=4 SV=1	hypothetical protein AMTR_s00065p00199990 [Amborella trichopoda]
CPSSR_215|CTC|5|c50259.graph_c0:140-554	--	--	Molecular Function: transferase activity, transferring phosphorus-containing groups (GO:0016772);;	--	--	Cysteine-rich receptor-like protein kinase 2 (Precursor) GN=CRK2 OS=Arabidopsis thaliana (Mouse-ear cress) PE=2 SV=1	Uncharacterized protein {ECO:0000313|EMBL:EMJ26316.1} OS=Prunus persica (Peach) PE=3 SV=1	hypothetical protein PRUPE_ppa002639mg [Prunus persica]
CPSSR_147|CGC|5|c35227.graph_c0:152-566	[G]	Carbohydrate transport and metabolism	--	--	--	Formin-like protein 20 GN=MBK20.20/MBK20.21 OS=Arabidopsis thaliana (Mouse-ear cress) PE=2 SV=3	Uncharacterized protein {ECO:0000313|EMBL:JAC78664.1} (Fragment) OS=Tetraselmis sp. GSL018 PE=4 SV=1	hypothetical protein EMIHUDRAFT_433316 [Emiliania huxleyi CCMP1516]
CPSSR_117	--	--	--	--	WD domain, G-beta repeat	--	--	--
CPSSR_251|GA|7|c27274.graph_c0:250-663	--	--	--	--	--	--	Uncharacterized protein {ECO:0000313|EMBL:KDP28813.1} OS=Jatropha curcas (Barbados nut) PE=4 SV=1	PREDICTED: uncharacterized protein LOC105170847 [Sesamum indicum]
CPSSR_77|AGG|5|c63731.graph_c0:1652-2066	--	--	--	--	--	Proline-rich receptor-like protein kinase PERK2 GN=PERK2 OS=Arabidopsis thaliana (Mouse-ear cress) PE=2 SV=3	Uncharacterized protein {ECO:0000313|EnsemblPlants:GSMUA_Achr1P13940_001} OS=Musa acuminata subsp. malaccensis (Wild banana) PE=4 SV=1	PREDICTED: proline-rich receptor-like protein kinase PERK13 [Musa acuminata subsp. malaccensis]
CPSSR_458|TGC|5|c71923.graph_c0:1703-2117	--	--	--	--	--	EIN3-binding F-box protein 2 GN=EBF2 OS=Arabidopsis thaliana (Mouse-ear cress) PE=1 SV=1	Uncharacterized protein {ECO:0000313|EMBL:EMJ05418.1} OS=Prunus persica (Peach) PE=4 SV=1	PREDICTED: EIN3-binding F-box protein 1-like [Elaeis guineensis]
CPSSR_195|CT|7|c63088.graph_c0:633-1046	[J]	Translation, ribosomal structure and biogenesis	Cellular Component: mitochondrion (GO:0005739);;	--	--	Uncharacterized protein At1g66480 GN=At1g66480 OS=Arabidopsis thaliana (Mouse-ear cress) PE=2 SV=1	Putative uncharacterized protein Sb07g020936 {ECO:0000313|EMBL:EES15020.1} (Fragment) OS=Sorghum bicolor (Sorghum) PE=4 SV=1	hypothetical protein SORBIDRAFT_07g020936 [Sorghum bicolor]
CPSSR_206|CT|8|c40976.graph_c0:102-454	--	--	--	--	--	--	Uncharacterized protein {ECO:0000313|EMBL:EOD06778.1} (Fragment) OS=Emiliania huxleyi CCMP1516 PE=4 SV=1	--
CPSSR_86	--	--	--	--	Ribosomal protein L22p/L17e	--	--	--
CPSSR_263|GAA|6|c77156.graph_c0:693-1110	--	--	--	--	--	Early nodulin-20 (Precursor) GN=ENOD20 OS=Medicago truncatula (Barrel medic) PE=3 SV=1	Putative uncharacterized protein {ECO:0000313|EMBL:EGB06841.1} (Fragment) OS=Aureococcus anophagefferens (Harmful bloom alga) PE=4 SV=1	hypothetical protein AURANDRAFT_71929, partial [Aureococcus anophagefferens]
CPSSR_480	--	--	--	--	eIF4-gamma/eIF5/eIF2-epsilon	--	--	--
CPSSR_69|AGC|5|c43687.graph_c0:783-1197	--	--	Molecular Function: DNA binding (GO:0003677);; Molecular Function: sequence-specific DNA binding transcription factor activity (GO:0003700);; Cellular Component: nucleus (GO:0005634);; Biological Process: regulation of transcription, DNA-templated (GO:0006355);;	K09286|4e-46|rcu:RCOM_0043760|Ethylene-responsive transcription factor, putative	--	Ethylene-responsive transcription factor 1 GN=OJ1311_D08.9 OS=Oryza sativa subsp. japonica (Rice) PE=1 SV=1	Uncharacterized protein {ECO:0000313|EnsemblPlants:GSMUA_Achr8P23730_001} OS=Musa acuminata subsp. malaccensis (Wild banana) PE=4 SV=1	PREDICTED: ethylene-responsive transcription factor 1-like [Phoenix dactylifera]
CPSSR_246|GA|6|c59071.graph_c0:176-521	--	--	--	--	--	--	Protein YIPF {ECO:0000256|RuleBase:RU361264} OS=Erythranthe guttata (Yellow monkey flower) PE=3 SV=1	hypothetical protein MIMGU_mgv1a012028mg [Erythranthe guttata]
CPSSR_96	--	--	--	--	Photosystem II reaction centre X protein (PsbX)	--	--	--
CPSSR_121|CAG|7|c70376.graph_c0:520-940	--	--	--	--	--	--	Uncharacterized protein {ECO:0000313|EnsemblPlants:GSMUA_Achr6P05550_001} OS=Musa acuminata subsp. malaccensis (Wild banana) PE=4 SV=1	PREDICTED: uncharacterized protein LOC103707359 [Phoenix dactylifera]
CPSSR_199|CT|7|c73224.graph_c0:1-354	--	--	--	K07513|2e-07|osa:4348804|Os10g0457600	--	--	Uncharacterized protein {ECO:0000313|EnsemblPlants:GSMUA_AchrUn_randomP04240_001 } OS=Musa acuminata subsp. malaccensis (Wild banana) PE=3 SV=1	PREDICTED: 3-ketoacyl-CoA thiolase 2, peroxisomal-like [Phoenix dactylifera]
CPSSR_464	--	--	--	--	C2H2-type zinc finger	--	--	--
CPSSR_124|CAT|6|c65925.graph_c0:387-804	--	--	Cellular Component: plasma membrane (GO:0005886);;	--	--	MACPF domain-containing protein At4g24290 GN=At4g24290 OS=Arabidopsis thaliana (Mouse-ear cress) PE=2 SV=1	Uncharacterized protein {ECO:0000313|EnsemblPlants:ORGLA03G0391600.1} (Fragment) OS=Oryza glaberrima (African rice) PE=4 SV=1	PREDICTED: MACPF domain-containing protein At4g24290 [Musa acuminata subsp. malaccensis]
CPSSR_481|TTCC|5|c31511.graph_c0:1553-1972	--	--	Biological Process: mitotic cell cycle (GO:0000278);; Molecular Function: protein serine/threonine kinase activity (GO:0004674);; Molecular Function: ATP binding (GO:0005524);; Biological Process: stomatal lineage progression (GO:0010440);; Biological Process: DNA endoreduplication (GO:0042023);; Biological Process: negative regulation of cyclin-dependent protein serine/threonine kinase activity …	K02208|7e-24|vvi:100249168|hypothetical protein LOC100249168	--	Cyclin-dependent kinase E-1 GN=OSJNBa0056G17.11 OS=Oryza sativa subsp. japonica (Rice) PE=2 SV=2	Cyclin-dependent kinase E-1 {ECO:0000313|EMBL:EXC33094.1} OS=Morus notabilis PE=4 SV=1	Cyclin-dependent kinase E-1 [Morus notabilis]
CPSSR_218	--	--	--	--	Hsp20/alpha crystallin family	--	--	--
CPSSR_357	--	--	--	--	Embryo-specific protein 3, (ATS3)	--	--	--
CPSSR_294|GCA|5|c74932.graph_c0:359-773	--	--	Molecular Function: metal ion binding (GO:0046872);;	--	--	Probable E3 ubiquitin-protein ligase HIP1 OS=Oryza sativa subsp. japonica (Rice) PE=1 SV=2	Putative uncharacterized protein Sb03g031830 {ECO:0000313|EMBL:EES03471.1} OS=Sorghum bicolor (Sorghum) PE=4 SV=1	PREDICTED: E3 ubiquitin-protein ligase Arkadia-like [Phoenix dactylifera]
CPSSR_105	--	--	--	--	Pre-rRNA-processing protein TSR2	--	--	--
CPSSR_457|TGC|5|c63565.graph_c0:322-736	--	--	--	--	--	--	Uncharacterized protein {ECO:0000313|EnsemblPlants:PGSC0003DMT400029812} OS=Solanum tuberosum (Potato) PE=4 SV=1	PREDICTED: probable WRKY transcription factor 48 isoform X2 [Nicotiana sylvestris]
CPSSR_78|AGG|5|c67400.graph_c0:474-888	--	--	Biological Process: response to cold (GO:0009409);; Cellular Component: chloroplast thylakoid membrane (GO:0009535);; Biological Process: anthocyanin-containing compound biosynthetic process (GO:0009718);; Biological Process: response to sucrose (GO:0009744);; Biological Process: positive regulation of seed germination (GO:0010030);; Biological Process: photoprotection (GO:0010117);; Biological P…	--	--	Early light-induced protein 1, chloroplastic (Precursor) GN=ELIP1 OS=Arabidopsis thaliana (Mouse-ear cress) PE=1 SV=1	Putative light-inducible protein {ECO:0000313|EMBL:ACV89762.1} OS=Camellia sinensis (Tea) PE=2 SV=1	PREDICTED: early light-induced protein 1, chloroplastic-like isoform X1 [Elaeis guineensis]
CPSSR_339	--	--	--	--	Protein of unknown function (DUF1218)	--	--	--
CPSSR_484|TTG|6|c57698.graph_c0:191-608	--	--	--	K10395|7e-08|vvi:100247280|hypothetical protein LOC100247280	--	--	Putative uncharacterized protein {ECO:0000313|EMBL:ABJ96382.1} OS=Prunus persica (Peach) PE=4 SV=1	hypothetical protein [Prunus persica]
CPSSR_432|TCC|5|c45663.graph_c0:1729-2143	--	--	--	--	--	Serine/arginine-rich splicing factor RSZ22A GN=F25P17.11 OS=Arabidopsis thaliana (Mouse-ear cress) PE=1 SV=1	Uncharacterized protein {ECO:0000313|EnsemblPlants:GSMUA_Achr1P03170_001} OS=Musa acuminata subsp. malaccensis (Wild banana) PE=4 SV=1	PREDICTED: vacuolar amino acid transporter 1-like [Musa acuminata subsp. malaccensis]
CPSSR_472|TGT|5|c73694.graph_c0:1-406	[P]	Inorganic ion transport and metabolism	--	--	--	Copper transport protein CCH GN=CCH OS=Arabidopsis thaliana (Mouse-ear cress) PE=1 SV=1	Uncharacterized protein {ECO:0000313|EnsemblPlants:GSMUA_Achr10P05190_001} OS=Musa acuminata subsp. malaccensis (Wild banana) PE=4 SV=1	PREDICTED: neurogenic protein mastermind-like [Phoenix dactylifera]
CPSSR_342|GGA|5|c67240.graph_c0:192-606	--	--	--	--	--	--	Uncharacterized protein {ECO:0000313|EnsemblPlants:GSMUA_Achr10P17100_001} OS=Musa acuminata subsp. malaccensis (Wild banana) PE=4 SV=1	PREDICTED: uncharacterized protein LOC103722760 [Phoenix dactylifera]
CPSSR_299|GCA|7|c34741.graph_c0:1-385	--	--	--	--	--	Pollen coat protein B6 OS=Brassica napus (Rape) PE=1 SV=3	Uncharacterized protein {ECO:0000313|EnsemblPlants:GSMUA_Achr7P26130_001} OS=Musa acuminata subsp. malaccensis (Wild banana) PE=4 SV=1	PREDICTED: uncharacterized protein LOC103992875 [Musa acuminata subsp. malaccensis]
CPSSR_230|CTC|9|c54406.graph_c0:1027-1453	--	--	Molecular Function: calcium ion binding (GO:0005509);; Cellular Component: plastid (GO:0009536);; Cellular Component: photosystem II oxygen evolving complex (GO:0009654);; Cellular Component: extrinsic component of membrane (GO:0019898);; Biological Process: photosystem II stabilization (GO:0042549);;	K02716|1e-18|zma:100272890|hypothetical protein LOC100272890	--	Oxygen-evolving enhancer protein 1, chloroplastic (Precursor) GN=PSBO OS=Pisum sativum (Garden pea) PE=2 SV=1	Oxygen-evolving enhancer protein 1 {ECO:0000313|EMBL:ABR25929.1} (Fragment) OS=Oryza sativa subsp. indica (Rice) PE=2 SV=1	oxygen-evolving enhancer protein 1 [Oryza sativa Indica Group]
CPSSR_376|GTG|6|c37863.graph_c0:65-482	--	--	--	--	--	--	Putative uncharacterized protein Sb03g027246 {ECO:0000313|EMBL:EES01037.1} (Fragment) OS=Sorghum bicolor (Sorghum) PE=4 SV=1	PREDICTED: uncharacterized protein LOC103980413 [Musa acuminata subsp. malaccensis]
CPSSR_169|CGT|5|c73831.graph_c0:879-1293	--	--	--	--	--	Acidic leucine-rich nuclear phosphoprotein 32-related protein GN=At3g50690 OS=Arabidopsis thaliana (Mouse-ear cress) PE=2 SV=1	Putative uncharacterized protein {ECO:0000313|EMBL:CAN63273.1} OS=Vitis vinifera (Grape) PE=4 SV=1	hypothetical protein VITISV_000397 [Vitis vinifera]
CPSSR_153|CGC|6|c73348.graph_c0:556-973	--	--	--	--	--	Vegetative cell wall protein gp1 (Precursor) GN=GP1 OS=Chlamydomonas reinhardtii (Chlamydomonas smithii) PE=1 SV=1	Putative uncharacterized protein {ECO:0000313|EMBL:EFJ43693.1} OS=Volvox carteri (Green alga) PE=4 SV=1	hypothetical protein VOLCADRAFT_96079 [Volvox carteri f. nagariensis]
CPSSR_336|GCT|5|c70217.graph_c0:1-401	--	--	--	--	--	Transcriptional corepressor SEUSS GN=SEU OS=Arabidopsis thaliana (Mouse-ear cress) PE=1 SV=1	Putative uncharacterized protein {ECO:0000313|EMBL:EFJ49851.1} (Fragment) OS=Volvox carteri (Green alga) PE=4 SV=1	hypothetical protein CaO19.6108 [Candida albicans SC5314]
CPSSR_93|AT|7|c69825.graph_c0:1265-1678	--	--	--	--	--	Protein yippee-like OS=Solanum tuberosum (Potato) PE=2 SV=1	Uncharacterized protein {ECO:0000313|EnsemblPlants:GSMUA_Achr10P00700_001} OS=Musa acuminata subsp. malaccensis (Wild banana) PE=4 SV=1	PREDICTED: protein yippee-like [Phoenix dactylifera]
CPSSR_363|GGC|6|c63168.graph_c0:368-785	--	--	Cellular Component: membrane (GO:0016020);;	--	--	Vegetative cell wall protein gp1 (Precursor) GN=GP1 OS=Chlamydomonas reinhardtii (Chlamydomonas smithii) PE=1 SV=1	Uncharacterized protein {ECO:0000313|EnsemblPlants:Traes_3AS_528F7C8C8.1} OS=Triticum aestivum (Wheat) PE=4 SV=1	PREDICTED: aluminum-activated malate transporter 9-like [Phoenix dactylifera]
CPSSR_48|AG|8|c69159.graph_c0:656-1071	--	--	--	--	--	Glutathione S-transferase U17 GN=At1g10370 OS=Arabidopsis thaliana (Mouse-ear cress) PE=2 SV=1	Uncharacterized protein {ECO:0000313|EMBL:KCW85847.1} OS=Eucalyptus grandis (Flooded gum) PE=4 SV=1	PREDICTED: glutathione S-transferase U17-like [Phoenix dactylifera]
CPSSR_362|GGC|6|c35629.graph_c0:1-306	--	--	--	K03955|5e-14|pop:POPTR_814510|hypothetical protein	--	Acyl carrier protein 2, mitochondrial (Precursor) GN=MTACP2 OS=Arabidopsis thaliana (Mouse-ear cress) PE=1 SV=1	Acyl carrier protein {ECO:0000256|RuleBase:RU000722} OS=Musa acuminata subsp. malaccensis (Wild banana) PE=3 SV=1	PREDICTED: acyl carrier protein 2, mitochondrial-like [Phoenix dactylifera]
CPSSR_20|AG|6|c55748.graph_c0:414-825	[J]	Translation, ribosomal structure and biogenesis	Molecular Function: structural constituent of ribosome (GO:0003735);; Cellular Component: ribosome (GO:0005840);; Biological Process: translation (GO:0006412);;	K02870|1e-32|vvi:100244384|hypothetical protein LOC100244384	--	60S ribosomal protein L12-2 GN=F4P12_130 OS=Arabidopsis thaliana (Mouse-ear cress) PE=1 SV=1	Uncharacterized protein {ECO:0000313|EnsemblPlants:GSMUA_Achr6P03690_001} OS=Musa acuminata subsp. malaccensis (Wild banana) PE=3 SV=1	hypothetical protein JCGZ_16501 [Jatropha curcas]
CPSSR_164	--	--	--	--	Plant specific eukaryotic initiation factor 4B	--	--	--
CPSSR_412|TC|6|c64878.graph_c1:89-500	--	--	--	--	--	--	Uncharacterized protein {ECO:0000313|EnsemblPlants:GSMUA_Achr9P08090_001} OS=Musa acuminata subsp. malaccensis (Wild banana) PE=4 SV=1	PREDICTED: zinc-finger homeodomain protein 4-like [Elaeis guineensis]
CPSSR_353|GGC|5|c55914.graph_c0:120-534	--	--	Molecular Function: binding (GO:0005488);;	--	--	Glycine-rich cell wall structural protein (Precursor) GN=GRP OS=Hordeum vulgare (Barley) PE=2 SV=1	Uncharacterized protein {ECO:0000313|EnsemblPlants:GRMZM2G065276_P01} OS=Zea mays (Maize) PE=4 SV=1	TPA: hypothetical protein ZEAMMB73_959869 [Zea mays]
CPSSR_22|AG|6|c65353.graph_c0:434-845	--	--	--	--	--	--	Uncharacterized protein {ECO:0000313|EnsemblPlants:GSMUA_Achr3P12960_001} OS=Musa acuminata subsp. malaccensis (Wild banana) PE=4 SV=1	PREDICTED: uncharacterized protein LOC103714034 [Phoenix dactylifera]
CPSSR_149|CGC|5|c58673.graph_c0:200-614	[S]	Function unknown	--	--	--	Protein MKS1 GN=MKS1 OS=Arabidopsis thaliana (Mouse-ear cress) PE=1 SV=2	Uncharacterized protein {ECO:0000313|EMBL:EOA36400.1} OS=Capsella rubella PE=4 SV=1	hypothetical protein CARUB_v10010842mg [Capsella rubella]
CPSSR_274|GAG|5|c67179.graph_c1:242-656	--	--	--	K00737|2e-06|vvi:100259362|hypothetical protein LOC100259362	--	--	Beta-1,4-N-acetylglucosaminyltransferase family protein isoform 2 {ECO:0000313|EMBL:EOY02536.1} OS=Theobroma cacao (Cacao) PE=4 SV=1	PREDICTED: uncharacterized protein LOC104593072 [Nelumbo nucifera]
CPSSR_365	--	--	--	--	Thioredoxin	--	--	--
CPSSR_334|GCT|5|c65549.graph_c0:1842-2256	--	--	--	K14432|3e-22|rcu:RCOM_0516810|DNA binding protein, putative	--	Protein ABSCISIC ACID-INSENSITIVE 5 GN=At2g36270 OS=Arabidopsis thaliana (Mouse-ear cress) PE=1 SV=1	Uncharacterized protein {ECO:0000313|EnsemblPlants:GLYMA10G08370.1} OS=Glycine max (Soybean) PE=4 SV=1	PREDICTED: protein ABSCISIC ACID-INSENSITIVE 5-like [Elaeis guineensis]
CPSSR_16|ACC|5|c41828.graph_c0:439-853	[GEPR]	--	Molecular Function: sugar:hydrogen symporter activity (GO:0005351);; Cellular Component: plasma membrane (GO:0005886);; Cellular Component: integral component of membrane (GO:0016021);; Biological Process: carbohydrate transmembrane transport (GO:0034219);;	--	--	Sugar carrier protein A GN=STA OS=Ricinus communis (Castor bean) PE=2 SV=1	Glucose transporter {ECO:0000313|EMBL:AAA18533.1} (Fragment) OS=Saccharum hybrid cultivar H65-7052 PE=2 SV=1	PREDICTED: sugar transport protein 7 [Musa acuminata subsp. malaccensis]
CPSSR_301|GCC|5|c63705.graph_c0:1084-1498	--	--	--	--	--	--	Uncharacterized protein {ECO:0000313|EnsemblPlants:ORGLA09G0063600.1} OS=Oryza glaberrima (African rice) PE=4 SV=1	PREDICTED: uncharacterized protein LOC103719167 [Phoenix dactylifera]
CPSSR_98|AT|9|c27838.graph_c0:679-1096	--	--	Cellular Component: plastid (GO:0009536);;	--	--	--	Uncharacterized protein {ECO:0000313|EnsemblPlants:Traes_7AL_7845D1536.2} (Fragment) OS=Triticum aestivum (Wheat) PE=4 SV=1	PREDICTED: uncharacterized protein LOC105044324 [Elaeis guineensis]
CPSSR_114|CAC|5|c69751.graph_c0:1033-1447	[P]	Inorganic ion transport and metabolism	--	K14713|2e-25|osa:4345792|Os08g0467400	--	IAA-alanine resistance protein 1 (Precursor) GN=IAR1 OS=Arabidopsis thaliana (Mouse-ear cress) PE=1 SV=3	Uncharacterized protein {ECO:0000313|EMBL:KCW64452.1} OS=Eucalyptus grandis (Flooded gum) PE=4 SV=1	hypothetical protein EUGRSUZ_G02069 [Eucalyptus grandis]
CPSSR_152|CGC|6|c43786.graph_c0:411-828	--	--	Biological Process: metabolic process (GO:0008152);; Biological Process: cellular process (GO:0009987);; Cellular Component: intracellular part (GO:0044424);;	--	--	Vegetative cell wall protein gp1 (Precursor) GN=GP1 OS=Chlamydomonas reinhardtii (Chlamydomonas smithii) PE=1 SV=1	Uncharacterized protein {ECO:0000313|EnsemblPlants:GSMUA_Achr10P00960_001} OS=Musa acuminata subsp. malaccensis (Wild banana) PE=4 SV=1	PREDICTED: enoyl-CoA hydratase domain-containing protein 3, mitochondrial-like [Elaeis guineensis]
CPSSR_91|AT|7|c39530.graph_c0:2918-3331	--	--	--	--	--	--	Uncharacterized protein {ECO:0000313|EnsemblPlants:PGSC0003DMT400019556} OS=Solanum tuberosum (Potato) PE=4 SV=1	PREDICTED: uncharacterized protein LOC103712004 [Phoenix dactylifera]
CPSSR_71	--	--	--	--	CarD-like/TRCF domain	--	--	--
CPSSR_31|AG|7|c55797.graph_c0:871-1250	--	--	--	--	--	--	Uncharacterized protein {ECO:0000313|EnsemblPlants:GSMUA_Achr8P31620_001} OS=Musa acuminata subsp. malaccensis (Wild banana) PE=4 SV=1	PREDICTED: uncharacterized protein LOC105045845 [Elaeis guineensis]
CPSSR_74|AGG|5|c31409.graph_c0:143-557	--	--	--	--	--	--	Uncharacterized protein {ECO:0000313|EMBL:ERN03345.1} OS=Amborella trichopoda PE=4 SV=1	hypothetical protein AMTR_s00003p00244050 [Amborella trichopoda]
CPSSR_297	--	--	--	--	Phosphoesterase family	--	--	--
CPSSR_326|GCG|5|c70367.graph_c1:104-518	[IQR]	--	--	K04708|9e-66|vvi:100251050|hypothetical protein LOC100251050	--	3-dehydrosphinganine reductase TSC10B GN=TSC10B OS=Arabidopsis thaliana (Mouse-ear cress) PE=1 SV=1	Uncharacterized protein {ECO:0000313|EMBL:EPS65224.1} OS=Genlisea aurea PE=4 SV=1	PREDICTED: 3-ketodihydrosphingosine reductase-like isoform X1 [Solanum tuberosum]
CPSSR_170|CT|10|c38905.graph_c1:1-379	--	--	--	--	--	--	Uncharacterized protein {ECO:0000313|EMBL:KGN59209.1} OS=Cucumis sativus (Cucumber) PE=4 SV=1	PREDICTED: uncharacterized protein LOC103486679 [Cucumis melo]
CPSSR_318|GCG|5|c56136.graph_c0:522-936	--	--	Cellular Component: plasma membrane (GO:0005886);; Biological Process: chloroplast relocation (GO:0009902);;	--	--	Leucine-rich repeat extensin-like protein 5 (Precursor) GN=LRX5 OS=Arabidopsis thaliana (Mouse-ear cress) PE=2 SV=2	Uncharacterized protein {ECO:0000313|EnsemblPlants:GSMUA_Achr11P07410_001} OS=Musa acuminata subsp. malaccensis (Wild banana) PE=4 SV=1	PREDICTED: uncharacterized protein LOC103970629 [Musa acuminata subsp. malaccensis]
CPSSR_237|CTG|5|c73190.graph_c0:702-1116	--	--	--	K13448|3e-07|osa:4336258|Os04g0492800	--	Probable calcium-binding protein CML22 OS=Oryza sativa subsp. japonica (Rice) PE=3 SV=1	Uncharacterized protein {ECO:0000313|EMBL:ERP50668.1} OS=Populus trichocarpa (Western balsam poplar) PE=2 SV=1	hypothetical protein POPTR_0017s05860g [Populus trichocarpa]
CPSSR_328|GCG|5|c74566.graph_c0:147-561	--	--	--	--	--	--	Predicted protein {ECO:0000313|EMBL:BAJ85118.1} OS=Hordeum vulgare var. distichum (Domesticated barley) PE=2 SV=1	predicted protein [Hordeum vulgare subsp. vulgare]
CPSSR_133|CCG|5|c72037.graph_c0:375-789	--	--	--	--	--	Proline-rich receptor-like protein kinase PERK1 GN=PERK1 OS=Arabidopsis thaliana (Mouse-ear cress) PE=2 SV=1	Uncharacterized protein {ECO:0000313|EnsemblPlants:GSMUA_Achr6P30800_001} OS=Musa acuminata subsp. malaccensis (Wild banana) PE=4 SV=1	PREDICTED: uncharacterized protein LOC103704438 [Phoenix dactylifera]
CPSSR_378	--	--	--	--	WRKY DNA -binding domain	--	--	--
CPSSR_186	--	--	--	--	GRAS domain family	--	--	--
CPSSR_275|GAG|5|c74180.graph_c0:2825-3239	--	--	--	K13172|6e-14|rcu:RCOM_0798440|hypothetical protein	--	--	Uncharacterized protein {ECO:0000313|EnsemblPlants:Si004715m} OS=Setaria italica (Foxtail millet) PE=4 SV=1	Serine/arginine repetitive matrix protein 2 [Glycine soja]
CPSSR_226|CTC|6|c41184.graph_c0:47-464	--	--	--	K04505|1e-25|vvi:100262038|hypothetical protein LOC100262038	--	Presenilin-like protein At2g29900 GN=At2g29900 OS=Arabidopsis thaliana (Mouse-ear cress) PE=2 SV=1	Presenilin {ECO:0000256|RuleBase:RU361148} OS=Solanum tuberosum (Potato) PE=3 SV=1	PREDICTED: presenilin-like protein At2g29900 [Musa acuminata subsp. malaccensis]
CPSSR_152	--	--	--	--	Enoyl-CoA hydratase/isomerase family	--	--	--
CPSSR_190|CT|7|c28368.graph_c0:11-424	--	--	--	--	--	Proline-rich receptor-like protein kinase PERK2 GN=PERK2 OS=Arabidopsis thaliana (Mouse-ear cress) PE=2 SV=3	--	hypothetical protein PABG_00416 [Paracoccidioides brasiliensis Pb03]
CPSSR_85|AT|6|c73103.graph_c0:1103-1514	[J]	Translation, ribosomal structure and biogenesis	Molecular Function: structural constituent of ribosome (GO:0003735);; Biological Process: translation (GO:0006412);; Cellular Component: chloroplast (GO:0009507);; Cellular Component: large ribosomal subunit (GO:0015934);; Molecular Function: rRNA binding (GO:0019843);;	K02890|2e-29|pop:POPTR_285141|hypothetical protein	--	50S ribosomal protein L22, chloroplastic GN=rpl22 OS=Lemna minor (Common duckweed) PE=3 SV=1	50S ribosomal protein L22, chloroplastic {ECO:0000256|HAMAP-Rule:MF_01331, ECO:0000256|RuleBase:RU004009} OS=Alocasia odora PE=3 SV=1	ribosomal protein L22 [Alocasia odora]
CPSSR_462|TGC|6|c75728.graph_c0:466-883	--	--	--	--	--	Proline-rich receptor-like protein kinase PERK9 GN=PERK9 OS=Arabidopsis thaliana (Mouse-ear cress) PE=2 SV=1	Uncharacterized protein {ECO:0000313|EMBL:EOY19779.1} OS=Theobroma cacao (Cacao) PE=4 SV=1	hypothetical protein PLICRDRAFT_37038 [Plicaturopsis crispa FD-325 SS-3]
CPSSR_441	--	--	--	--	NB-ARC domain	--	--	--
CPSSR_127|CCA|6|c66596.graph_c0:2360-2777	--	--	--	--	--	Protein RIK GN=RIK OS=Arabidopsis thaliana (Mouse-ear cress) PE=1 SV=2	RS2-interacting KH protein, putative {ECO:0000313|EMBL:KEH21646.1} OS=Medicago truncatula (Barrel medic) PE=4 SV=1	PREDICTED: protein RIK [Phoenix dactylifera]
CPSSR_218|CTC|5|c63849.graph_c0:73-487	--	--	Cellular Component: cytoplasm (GO:0005737);; Biological Process: response to heat (GO:0009408);; Biological Process: cellular process (GO:0009987);;	--	--	18.6 kDa class III heat shock protein OS=Oryza sativa subsp. japonica (Rice) PE=2 SV=1	Uncharacterized protein {ECO:0000313|EnsemblPlants:Traes_6DL_4E9ADFC33.1} OS=Triticum aestivum (Wheat) PE=3 SV=1	predicted protein [Hordeum vulgare subsp. vulgare]
CPSSR_320|GCG|5|c60984.graph_c0:3009-3423	--	--	--	K14325|5e-08|ath:AT1G16610|SR45	--	Serine/arginine-rich splicing factor SR45 GN=F19K19.9 OS=Arabidopsis thaliana (Mouse-ear cress) PE=1 SV=1	Uncharacterized protein {ECO:0000313|EnsemblPlants:GSMUA_Achr11P17550_001} OS=Musa acuminata subsp. malaccensis (Wild banana) PE=4 SV=1	PREDICTED: uncharacterized protein LOC103717419 isoform X1 [Phoenix dactylifera]
CPSSR_329|GCG|5|c76010.graph_c0:274-688	--	--	--	--	--	--	Expressed protein {ECO:0000313|EMBL:EGB09457.1} (Fragment) OS=Aureococcus anophagefferens (Harmful bloom alga) PE=4 SV=1	PREDICTED: uncharacterized protein LOC103709362 [Phoenix dactylifera]
CPSSR_140|CCT|5|c43876.graph_c0:418-832	[M]	Cell wall/membrane/envelope biogenesis	--	--	--	Vegetative cell wall protein gp1 (Precursor) GN=GP1 OS=Chlamydomonas reinhardtii (Chlamydomonas smithii) PE=1 SV=1	Putative uncharacterized protein {ECO:0000313|EMBL:EAY89735.1} OS=Oryza sativa subsp. indica (Rice) PE=4 SV=1	hypothetical protein OsI_11276 [Oryza sativa Indica Group]
CPSSR_225	--	--	--	--	Plant specific mitochondrial import receptor subunit TOM20	--	--	--
CPSSR_375|GTG|5|c60340.graph_c0:609-1023	--	--	--	--	--	--	--	hypothetical protein PGTG_00594 [Puccinia graminis f. sp. tritici CRL 75-36-700-3]
CPSSR_17|ACC|6|c59392.graph_c0:1682-2095	--	--	Molecular Function: acid phosphatase activity (GO:0003993);; Molecular Function: metal ion binding (GO:0046872);;	--	--	Purple acid phosphatase 15 (Precursor) GN=T1B9.21 OS=Arabidopsis thaliana (Mouse-ear cress) PE=1 SV=1	Purple acid phosphatase {ECO:0000256|RuleBase:RU361203} OS=Nicotiana tabacum (Common tobacco) PE=2 SV=1	PREDICTED: purple acid phosphatase 15 isoform X2 [Nicotiana tomentosiformis]
CPSSR_331|GCT|5|c43591.graph_c0:884-1298	--	--	Biological Process: protein transport (GO:0015031);;	K12198|3e-31|pop:POPTR_833929|hypothetical protein	--	--	Uncharacterized protein {ECO:0000313|EMBL:KDP20609.1} OS=Jatropha curcas (Barbados nut) PE=4 SV=1	hypothetical protein JCGZ_04138 [Jatropha curcas]
CPSSR_208|CT|8|c43971.graph_c0:1-415	--	--	--	--	--	--	--	PREDICTED: protein XRI1-like [Elaeis guineensis]
CPSSR_366|GGGAT|5|c69110.graph_c0:1663-2087	--	--	--	--	--	--	OSJNBa0044K18.15 protein {ECO:0000313|EMBL:CAE05873.3} OS=Oryza sativa subsp. japonica (Rice) PE=4 SV=2	--
CPSSR_300|GCC|5|c41530.graph_c1:5-322	--	--	--	--	--	Vegetative cell wall protein gp1 (Precursor) GN=GP1 OS=Chlamydomonas reinhardtii (Chlamydomonas smithii) PE=1 SV=1	Uncharacterized protein {ECO:0000313|EMBL:ACN36080.1} OS=Zea mays (Maize) PE=2 SV=1	PREDICTED: mitochondrial ubiquitin ligase activator of NFKB 1 [Nelumbo nucifera]
CPSSR_234	--	--	--	--	Thaumatin family	--	--	--
CPSSR_126|CCA|5|c42314.graph_c0:359-773	--	--	--	--	--	--	Uncharacterized protein {ECO:0000313|EnsemblPlants:GSMUA_Achr6P31440_001} OS=Musa acuminata subsp. malaccensis (Wild banana) PE=4 SV=1	PREDICTED: uncharacterized protein LOC103989577 [Musa acuminata subsp. malaccensis]
CPSSR_188|CT|6|c74951.graph_c0:1087-1498	--	--	--	--	--	--	Uncharacterized protein {ECO:0000313|EnsemblPlants:GSMUA_Achr6P34370_001} OS=Musa acuminata subsp. malaccensis (Wild banana) PE=4 SV=1	PREDICTED: uncharacterized protein LOC103711236 [Phoenix dactylifera]
CPSSR_459|TGC|5|c72747.graph_c1:2913-3327	--	--	--	--	--	--	Putative uncharacterized protein {ECO:0000313|EMBL:EAY72459.1} OS=Oryza sativa subsp. indica (Rice) PE=4 SV=1	PREDICTED: leucine-rich repeat extensin-like protein 2 [Phoenix dactylifera]
CPSSR_88|AT|6|c73925.graph_c0:4420-4831	[H]	Coenzyme transport and metabolism	Molecular Function: ATP binding (GO:0005524);; Cellular Component: mitochondrion (GO:0005739);; Cellular Component: chloroplast stroma (GO:0009570);; Cellular Component: chloroplast inner membrane (GO:0009706);; Cellular Component: magnesium chelatase complex (GO:0010007);; Biological Process: chlorophyll biosynthetic process (GO:0015995);; Molecular Function: magnesium chelatase activity (GO:001…	K03403|1e-27|osa:4332690|Os03g0323200	--	Magnesium-chelatase subunit ChlH, chloroplastic (Precursor) GN=CHLH OS=Oryza sativa subsp. japonica (Rice) PE=1 SV=1	Putative uncharacterized protein {ECO:0000313|EMBL:EEC74158.1} OS=Oryza sativa subsp. indica (Rice) PE=4 SV=1	PREDICTED: magnesium-chelatase subunit ChlH, chloroplastic [Phoenix dactylifera]
CPSSR_224|CTC|5|c77269.graph_c0:60-474	[U]	Intracellular trafficking, secretion, and vesicular transport	--	--	--	Vegetative cell wall protein gp1 (Precursor) GN=GP1 OS=Chlamydomonas reinhardtii (Chlamydomonas smithii) PE=1 SV=1	Plus agglutinin {ECO:0000313|EMBL:AAX33674.1} (Fragment) OS=Chlamydomonas incerta PE=4 SV=1	hypothetical protein [Candida glabrata CBS 138]
CPSSR_442|TCT|5|c66108.graph_c0:58-472	--	--	Cellular Component: ubiquitin ligase complex (GO:0000151);; Molecular Function: ubiquitin-protein ligase activity (GO:0004842);; Biological Process: protein ubiquitination (GO:0016567);;	--	--	U-box domain-containing protein 30 GN=PUB30 OS=Arabidopsis thaliana (Mouse-ear cress) PE=2 SV=1	Putative uncharacterized protein {ECO:0000313|EMBL:CCB45733.1} OS=Vitis vinifera (Grape) PE=4 SV=1	PREDICTED: U-box domain-containing protein 30-like [Cucumis melo]
CPSSR_415|TC|6|c69425.graph_c0:666-1077	--	--	Molecular Function: transferase activity, transferring phosphorus-containing groups (GO:0016772);; Molecular Function: organic cyclic compound binding (GO:0097159);; Molecular Function: heterocyclic compound binding (GO:1901363);;	--	--	--	Putative uncharacterized protein {ECO:0000313|EMBL:CAN78294.1} OS=Vitis vinifera (Grape) PE=4 SV=1	hypothetical protein VITISV_035517 [Vitis vinifera]
CPSSR_398|TA|9|c23696.graph_c0:1-347	--	--	Molecular Function: peptidase activity (GO:0008233);;	--	--	Actinidain {ECO:0000250|UniProtKB:P00785, ECO:0000312|EMBL:ABQ10189.1} (Precursor) OS=Actinidia deliciosa (Kiwi) PE=1 SV=1	Actinidin Act2c {ECO:0000313|EMBL:ABQ10194.1} OS=Actinidia arguta PE=2 SV=1	actinidin Act2c [Actinidia arguta]
CPSSR_143|CGA|5|c54223.graph_c1:1-325	[IQR]	--	Molecular Function: nucleotide binding (GO:0000166);; Molecular Function: 3-oxoacyl-[acyl-carrier-protein] reductase (NADPH) activity (GO:0004316);; Cellular Component: cytosol (GO:0005829);; Biological Process: proline biosynthetic process (GO:0006561);; Biological Process: response to heat (GO:0009408);; Biological Process: response to water deprivation (GO:0009414);; Biological Process: respon…	K09841|1e-24|rcu:RCOM_0472100|short chain alcohol dehydrogenase, putative (EC:1.1.1.100)	--	Zerumbone synthase GN=ZSD1 OS=Zingiber zerumbet (Shampoo ginger) PE=1 SV=1	Uncharacterized protein {ECO:0000313|EnsemblPlants:PGSC0003DMT400064512} OS=Solanum tuberosum (Potato) PE=4 SV=1	PREDICTED: LOW QUALITY PROTEIN: zerumbone synthase-like [Elaeis guineensis]
CPSSR_327|GCG|5|c71291.graph_c2:1-358	[L]	Replication, recombination and repair	Molecular Function: DNA binding (GO:0003677);; Molecular Function: DNA topoisomerase type I activity (GO:0003917);; Cellular Component: chromosome (GO:0005694);; Biological Process: DNA topological change (GO:0006265);; Biological Process: DNA unwinding involved in DNA replication (GO:0006268);; Molecular Function: zinc ion binding (GO:0008270);;	--	--	DNA topoisomerase 3-alpha GN=OJ1123F12.5 OS=Oryza sativa subsp. japonica (Rice) PE=3 SV=1	DNA topoisomerase {ECO:0000256|RuleBase:RU000518} OS=Oryza glaberrima (African rice) PE=3 SV=1	hypothetical protein OsI_30540 [Oryza sativa Indica Group]
CPSSR_227|CTC|6|c58102.graph_c1:40-457	--	--	--	--	--	--	Uncharacterized protein {ECO:0000313|EnsemblPlants:GSMUA_Achr7P08750_001} OS=Musa acuminata subsp. malaccensis (Wild banana) PE=4 SV=1	PREDICTED: squamosa promoter-binding-like protein 10 [Phoenix dactylifera]
CPSSR_136|CCG|6|c67425.graph_c0:449-866	--	--	--	--	--	Leucine-rich repeat extensin-like protein 3 (Precursor) GN=LRX3 OS=Arabidopsis thaliana (Mouse-ear cress) PE=1 SV=1	PIG16 putative LRR extensin protein {ECO:0000313|EMBL:AGJ98239.1} (Fragment) OS=Petunia hybrida (Petunia) PE=2 SV=1	PREDICTED: leucine-rich repeat extensin-like protein 4 [Phoenix dactylifera]
CPSSR_262|GAA|6|c44276.graph_c0:321-738	--	--	--	--	--	--	Uncharacterized protein {ECO:0000313|EnsemblPlants:GSMUA_Achr9P12130_001} OS=Musa acuminata subsp. malaccensis (Wild banana) PE=4 SV=1	PREDICTED: LOW QUALITY PROTEIN: disease resistance RPP13-like protein 4 [Elaeis guineensis]
CPSSR_122|CAG|7|c71036.graph_c2:707-1127	--	--	Cellular Component: intracellular membrane-bounded organelle (GO:0043231);;	--	--	--	Uncharacterized protein {ECO:0000313|EnsemblPlants:GSMUA_Achr5P08850_001} OS=Musa acuminata subsp. malaccensis (Wild banana) PE=4 SV=1	PREDICTED: BEL1-like homeodomain protein 2 isoform X2 [Musa acuminata subsp. malaccensis]
CPSSR_383|TA|6|c66317.graph_c0:59-470	--	--	Molecular Function: metal ion binding (GO:0046872);;	K01674|4e-08|vvi:100243331|hypothetical protein LOC100243331	--	Alpha carbonic anhydrase 7 (Precursor) GN=ACA7 OS=Arabidopsis thaliana (Mouse-ear cress) PE=2 SV=1	Uncharacterized protein {ECO:0000313|EnsemblPlants:GSMUA_Achr5P15530_001} OS=Musa acuminata subsp. malaccensis (Wild banana) PE=4 SV=1	PREDICTED: alpha carbonic anhydrase 7-like [Nelumbo nucifera]
CPSSR_378|GTT|7|c41581.graph_c0:434-854	--	--	Biological Process: metabolic process (GO:0008152);; Biological Process: regulation of cellular process (GO:0050794);;	--	--	Probable WRKY transcription factor 68 GN=WRKY68 OS=Arabidopsis thaliana (Mouse-ear cress) PE=2 SV=1	WRKY transcription factor 32 {ECO:0000313|EMBL:AIE43866.1} OS=Gossypium hirsutum (Upland cotton) PE=2 SV=1	WRKY transcription factor 32 [Gossypium hirsutum]
CPSSR_433|TCC|5|c64422.graph_c0:1-395	--	--	--	--	--	--	--	PREDICTED: putative disease resistance protein RGA4, partial [Phoenix dactylifera]
CPSSR_72|AGC|7|c72689.graph_c0:1-333	--	--	--	--	--	Chitin-binding lectin 1 (Precursor) OS=Solanum tuberosum (Potato) PE=1 SV=2	Putative uncharacterized protein {ECO:0000313|EMBL:EAZ15130.1} OS=Oryza sativa subsp. japonica (Rice) PE=4 SV=1	hypothetical protein PIIN_05448 [Piriformospora indica DSM 11827]
CPSSR_337|GCT|6|c32585.graph_c0:737-1154	--	--	--	--	--	--	Putative uncharacterized protein {ECO:0000313|EMBL:EEF43816.1} OS=Ricinus communis (Castor bean) PE=4 SV=1	PREDICTED: uncharacterized protein LOC105039108 [Elaeis guineensis]
CPSSR_87	--	--	--	--	Hsp20/alpha crystallin family	--	--	--
CPSSR_380|TA|6|c30778.graph_c0:2511-2876	--	--	Biological Process: carbohydrate metabolic process (GO:0005975);; Molecular Function: isoamylase activity (GO:0019156);; Molecular Function: cation binding (GO:0043169);;	K02438|2e-17|pop:POPTR_1107375|hypothetical protein	--	Isoamylase 1, chloroplastic (Precursor) GN=ISA1 OS=Arabidopsis thaliana (Mouse-ear cress) PE=1 SV=1	Uncharacterized protein {ECO:0000313|EMBL:EYU25738.1} OS=Erythranthe guttata (Yellow monkey flower) PE=4 SV=1	hypothetical protein MIMGU_mgv1a001549mg [Erythranthe guttata]
CPSSR_261|GAA|6|c43572.graph_c0:782-1188	[A]	RNA processing and modification	Molecular Function: zinc ion binding (GO:0008270);;	--	--	Probable E3 ubiquitin ligase SUD1 GN=F28A23.140 OS=Arabidopsis thaliana (Mouse-ear cress) PE=1 SV=1	Uncharacterized protein {ECO:0000313|EnsemblPlants:GSMUA_Achr3P08290_001} OS=Musa acuminata subsp. malaccensis (Wild banana) PE=4 SV=1	PREDICTED: uncharacterized protein LOC103998088 [Musa acuminata subsp. malaccensis]
CPSSR_149	--	--	--	--	VQ motif	--	--	--
CPSSR_404|TAG|6|c76834.graph_c0:847-1264	[O]	Posttranslational modification, protein turnover, chaperones	Molecular Function: protein binding (GO:0005515);;	K09518|2e-42|pop:POPTR_821728|hypothetical protein	--	Chaperone protein dnaJ 49 OS=Arabidopsis thaliana (Mouse-ear cress) PE=2 SV=2	Uncharacterized protein {ECO:0000313|EnsemblPlants:GSMUA_Achr11P05560_001} OS=Musa acuminata subsp. malaccensis (Wild banana) PE=4 SV=1	PREDICTED: chaperone protein dnaJ 49 [Musa acuminata subsp. malaccensis]
CPSSR_166|CGG|6|c54261.graph_c0:1-380	--	--	--	K12184|1e-11|vvi:100261868|hypothetical protein LOC100261868	--	Vacuolar protein sorting-associated protein 28 homolog 1 OS=Arabidopsis thaliana (Mouse-ear cress) PE=1 SV=1	Uncharacterized protein {ECO:0000313|EMBL:KCW76337.1} OS=Eucalyptus grandis (Flooded gum) PE=4 SV=1	PREDICTED: vacuolar protein sorting-associated protein 28 homolog 1-like [Phoenix dactylifera]
CPSSR_313|GCC|7|c37907.graph_c0:107-527	--	--	--	--	--	Sulfated surface glycoprotein 185 (Precursor) OS=Volvox carteri (Green alga) PE=1 SV=1	Uncharacterized protein {ECO:0000313|EnsemblPlants:OB07G16410.1} (Fragment) OS=Oryza brachyantha PE=4 SV=1	PREDICTED: calmodulin-like [Phoenix dactylifera]
CPSSR_325|GCG|5|c65037.graph_c0:1-325	--	--	--	--	--	--	Putative uncharacterized protein {ECO:0000313|EMBL:EEF49778.1} OS=Ricinus communis (Castor bean) PE=4 SV=1	PREDICTED: protein FANTASTIC FOUR 3-like, partial [Phoenix dactylifera]
CPSSR_441|TCG|6|c72957.graph_c0:564-981	--	--	Molecular Function: nucleotide binding (GO:0000166);; Molecular Function: hydrolase activity (GO:0016787);;	K13459|3e-31|vvi:100254298|hypothetical protein LOC100254298	--	Probable disease resistance protein At1g15890 GN=At1g15890 OS=Arabidopsis thaliana (Mouse-ear cress) PE=3 SV=2	Disease resistance protein RPS2 {ECO:0000313|EMBL:EXB38882.1} OS=Morus notabilis PE=4 SV=1	Disease resistance protein RPS2 [Morus notabilis]
CPSSR_410|TC|6|c63459.graph_c0:630-1009	--	--	Biological Process: response to stress (GO:0006950);; Cellular Component: membrane (GO:0016020);;	--	--	--	Uncharacterized protein {ECO:0000313|EMBL:ERN11092.1} OS=Amborella trichopoda PE=4 SV=1	PREDICTED: universal stress protein A-like protein isoform X2 [Phoenix dactylifera]
CPSSR_338|GCT|6|c35310.graph_c0:1-353	--	--	Biological Process: postreplication repair (GO:0006301);;	--	--	--	Predicted protein {ECO:0000313|EMBL:BAJ94261.1} (Fragment) OS=Hordeum vulgare var. distichum (Domesticated barley) PE=2 SV=1	predicted protein [Hordeum vulgare subsp. vulgare]
CPSSR_429|TC|8|c68338.graph_c0:1-318	--	--	Biological Process: protein peptidyl-prolyl isomerization (GO:0000413);; Molecular Function: peptidyl-prolyl cis-trans isomerase activity (GO:0003755);; Biological Process: protein folding (GO:0006457);;	--	--	Serine/arginine-rich splicing factor SR45 GN=F19K19.9 OS=Arabidopsis thaliana (Mouse-ear cress) PE=1 SV=1	Uncharacterized protein {ECO:0000313|EnsemblPlants:GSMUA_Achr8P04930_001} OS=Musa acuminata subsp. malaccensis (Wild banana) PE=4 SV=1	PREDICTED: 70 kDa peptidyl-prolyl isomerase-like [Musa acuminata subsp. malaccensis]
CPSSR_213|CT|9|c69978.graph_c0:1063-1480	--	--	Molecular Function: protein domain specific binding (GO:0019904);;	K06630|1e-22|vvi:100264912|hypothetical protein LOC100264912	--	14-3-3 protein 6 GN=TFT6 OS=Solanum lycopersicum (Tomato) PE=2 SV=2	14-3-3-like protein {ECO:0000313|EMBL:AAF68842.1} (Fragment) OS=Capsicum annuum (Bell pepper) PE=2 SV=1	14-3-3-like protein [Capsicum annuum]
CPSSR_313	--	--	--	--	EF-hand domain pair;; EF hand;; EF-hand domain;; EF-hand domain pair;; EF hand	--	--	--
CPSSR_296|GCA|6|c69025.graph_c0:748-1165	--	--	--	--	--	--	Uncharacterized protein {ECO:0000313|EnsemblPlants:GSMUA_Achr10P29820_001} OS=Musa acuminata subsp. malaccensis (Wild banana) PE=4 SV=1	--
CPSSR_119|CAG|5|c75538.graph_c0:1505-1919	[J]	Translation, ribosomal structure and biogenesis	--	--	--	Proline-rich receptor-like protein kinase PERK2 GN=PERK2 OS=Arabidopsis thaliana (Mouse-ear cress) PE=2 SV=3	Uncharacterized protein {ECO:0000313|EMBL:KDP39855.1} OS=Jatropha curcas (Barbados nut) PE=4 SV=1	PREDICTED: scarecrow-like protein 27 [Nelumbo nucifera]
CPSSR_404	--	--	--	--	DnaJ domain	--	--	--
CPSSR_213	--	--	--	--	14-3-3 protein	--	--	--
CPSSR_32|AG|7|c61235.graph_c0:2008-2421	--	--	Molecular Function: nucleotide binding (GO:0000166);; Cellular Component: endosome (GO:0005768);; Cellular Component: trans-Golgi network (GO:0005802);; Biological Process: carbohydrate metabolic process (GO:0005975);; Biological Process: tryptophan catabolic process (GO:0006569);; Biological Process: nucleotide-sugar metabolic process (GO:0009225);; Biological Process: indoleacetic acid biosynth…	K08679|7e-28|vvi:100241904|hypothetical protein LOC100241904	--	UDP-glucuronate 4-epimerase 6 GN=F14O13.1 OS=Arabidopsis thaliana (Mouse-ear cress) PE=1 SV=1	Putative uncharacterized protein {ECO:0000313|EMBL:CCB44308.1} OS=Vitis vinifera (Grape) PE=4 SV=1	PREDICTED: UDP-glucuronate 4-epimerase 6 [Vitis vinifera]
CPSSR_151|CGC|5|c73879.graph_c0:1123-1531	--	--	--	--	--	Serine/arginine-rich splicing factor SR45 GN=F19K19.9 OS=Arabidopsis thaliana (Mouse-ear cress) PE=1 SV=1	cDNA clone:001-118-B05, full insert sequence {ECO:0000313|EMBL:BAG88786.1} OS=Oryza sativa subsp. japonica (Rice) PE=2 SV=1	PREDICTED: uncharacterized protein LOC105036081 [Elaeis guineensis]
CPSSR_140	--	--	--	--	EF hand;; EF-hand domain pair;; EF-hand domain;; EF hand;; EF-hand domain pair	--	--	--
CPSSR_392|TA|7|c61951.graph_c1:470-883	--	--	--	--	--	Pathogenesis-related protein PR-1 type (Precursor) OS=Sambucus nigra (European elder) PE=2 SV=1	Pathogenesis-related protein 1 {ECO:0000313|EMBL:AEZ52390.1} OS=Wolffia australiana PE=2 SV=1	pathogenesis-related protein 1 [Wolffia australiana]
CPSSR_281|GAG|6|c70305.graph_c0:288-705	--	--	--	--	--	Pollen-specific leucine-rich repeat extensin-like protein 3 (Precursor) GN=PEX3 OS=Arabidopsis thaliana (Mouse-ear cress) PE=2 SV=1	Uncharacterized protein {ECO:0000313|EMBL:EXC25803.1} OS=Morus notabilis PE=4 SV=1	PREDICTED: uncharacterized protein LOC103720805 isoform X2 [Phoenix dactylifera]
CPSSR_354|GGC|5|c59993.graph_c0:911-1312	--	--	Molecular Function: RNA binding (GO:0003723);; Cellular Component: mitochondrion (GO:0005739);; Molecular Function: ribonuclease T2 activity (GO:0033897);;	--	--	Pentatricopeptide repeat-containing protein At3g46870 GN=At3g46870 OS=Arabidopsis thaliana (Mouse-ear cress) PE=1 SV=1	Uncharacterized protein {ECO:0000313|EMBL:ACL53788.1, ECO:0000313|EnsemblPlants:GRMZM2G041930_P03} OS=Zea mays (Maize) PE=2 SV=1	unknown [Zea mays]
CPSSR_80	--	--	--	--	Zinc knuckle	--	--	--
CPSSR_87|AT|6|c73279.graph_c0:622-1033	[O]	Posttranslational modification, protein turnover, chaperones	Biological Process: response to stress (GO:0006950);;	K13993|6e-31|vvi:100263355|hypothetical protein LOC100263355	--	17.8 kDa class I heat shock protein OS=Solanum lycopersicum (Tomato) PE=2 SV=1	Uncharacterized protein {ECO:0000313|EMBL:EMT19853.1} OS=Aegilops tauschii (Tausch's goatgrass) PE=3 SV=1	PREDICTED: 17.3 kDa class I heat shock protein-like [Nelumbo nucifera]
CPSSR_71|AGC|5|c65802.graph_c1:345-759	--	--	Molecular Function: damaged DNA binding (GO:0003684);; Molecular Function: ATP binding (GO:0005524);; Cellular Component: nucleus (GO:0005634);; Biological Process: DNA repair (GO:0006281);; Biological Process: heme biosynthetic process (GO:0006783);; Molecular Function: ATP-dependent helicase activity (GO:0008026);;	--	--	Sulfated surface glycoprotein 185 (Precursor) OS=Volvox carteri (Green alga) PE=1 SV=1	DEAD/DEAH box helicase {ECO:0000313|EMBL:EOY02994.1} OS=Theobroma cacao (Cacao) PE=4 SV=1	DEAD/DEAH box helicase [Theobroma cacao]
CPSSR_322|GCG|5|c63273.graph_c0:2713-3127	--	--	--	--	--	--	Ribonuclease P protein subunit P38-related isoform 3 {ECO:0000313|EMBL:EOY23578.1} OS=Theobroma cacao (Cacao) PE=4 SV=1	PREDICTED: ankyrin repeat domain-containing protein 26 [Elaeis guineensis]
CPSSR_221|CTC|5|c74899.graph_c0:1621-2033	--	--	--	K01115|1e-14|vcn:VOLCADRAFT_99471|hypothetical protein	--	Formin-like protein 5 GN=P0453E05.107 OS=Oryza sativa subsp. japonica (Rice) PE=2 SV=2	Uncharacterized protein {ECO:0000313|EMBL:JAC78664.1} (Fragment) OS=Tetraselmis sp. GSL018 PE=4 SV=1	hypothetical protein EMIHUDRAFT_122496, partial [Emiliania huxleyi CCMP1516]
CPSSR_310|GCC|6|c73129.graph_c0:740-1157	--	--	Molecular Function: RNA binding (GO:0003723);; Molecular Function: copper ion binding (GO:0005507);; Molecular Function: ATP binding (GO:0005524);; Cellular Component: mitochondrion (GO:0005739);; Biological Process: protein targeting to mitochondrion (GO:0006626);; Biological Process: pyrimidine ribonucleotide biosynthetic process (GO:0009220);; Biological Process: response to cold (GO:0009409);…	--	--	Glycine-rich RNA-binding protein 3, mitochondrial (Precursor) GN=MAF19_30 OS=Arabidopsis thaliana (Mouse-ear cress) PE=2 SV=1	Uncharacterized protein {ECO:0000313|EMBL:ERN07513.1} OS=Amborella trichopoda PE=4 SV=1	PREDICTED: glycine-rich RNA-binding protein 2, mitochondrial [Phoenix dactylifera]
CPSSR_160|CGG|5|c65974.graph_c0:343-757	--	--	--	--	--	CHALLAH {ECO:0000303|PubMed:22027592} (Precursor) GN=T9D9.18 OS=Arabidopsis thaliana (Mouse-ear cress) PE=1 SV=1	Uncharacterized protein {ECO:0000313|EMBL:ESW14049.1} OS=Phaseolus vulgaris (Kidney bean) PE=4 SV=1	PREDICTED: EPIDERMAL PATTERNING FACTOR-like protein 4 isoform X2 [Phoenix dactylifera]
CPSSR_285|GAT|7|c72933.graph_c0:942-1362	--	--	--	--	--	--	Uncharacterized protein {ECO:0000313|EnsemblPlants:GSMUA_Achr11P06300_001} OS=Musa acuminata subsp. malaccensis (Wild banana) PE=4 SV=1	PREDICTED: LOW QUALITY PROTEIN: uncharacterized protein LOC103706184 [Phoenix dactylifera]
CPSSR_461|TGC|6|c71351.graph_c1:579-996	--	--	--	--	--	Protein IQ-DOMAIN 1 GN=IQD1 OS=Arabidopsis thaliana (Mouse-ear cress) PE=1 SV=1	Uncharacterized protein {ECO:0000313|EnsemblPlants:GSMUA_Achr10P22320_001} OS=Musa acuminata subsp. malaccensis (Wild banana) PE=4 SV=1	PREDICTED: protein IQ-DOMAIN 1-like isoform X1 [Musa acuminata subsp. malaccensis]
CPSSR_283|GAT|5|c73198.graph_c0:1-408	--	--	--	K03626|4e-58|vvi:100245825|similar to nascent polypeptide associated complex alpha	--	Nascent polypeptide-associated complex subunit alpha-like protein 1 GN=At3g12390 OS=Arabidopsis thaliana (Mouse-ear cress) PE=1 SV=1	Putative uncharacterized protein {ECO:0000313|EMBL:CBI40611.3} OS=Vitis vinifera (Grape) PE=4 SV=1	PREDICTED: nascent polypeptide-associated complex subunit alpha-like protein 1 [Phoenix dactylifera]
CPSSR_220|CTC|5|c73942.graph_c0:1782-2115	[P]	Inorganic ion transport and metabolism	Biological Process: ion transport (GO:0006811);; Molecular Function: ion transmembrane transporter activity (GO:0015075);;	--	--	Metal transporter Nramp2 GN=NRAMP2 OS=Arabidopsis thaliana (Mouse-ear cress) PE=2 SV=1	Metal transporter Nramp2 {ECO:0000313|EMBL:EXC04828.1} OS=Morus notabilis PE=3 SV=1	Metal transporter Nramp2 [Morus notabilis]
CPSSR_307|GCC|6|c56047.graph_c0:1676-2093	--	--	Biological Process: nuclear-transcribed mRNA catabolic process (GO:0000956);; Cellular Component: nucleus (GO:0005634);; Biological Process: fatty acid beta-oxidation (GO:0006635);; Biological Process: protein import into peroxisome matrix (GO:0016558);;	--	--	FRIGIDA-like protein 4a GN=FRL4A OS=Arabidopsis thaliana (Mouse-ear cress) PE=2 SV=1	Uncharacterized protein {ECO:0000313|EnsemblPlants:GSMUA_Achr2P12700_001} OS=Musa acuminata subsp. malaccensis (Wild banana) PE=4 SV=1	PREDICTED: FRIGIDA-like protein 4a [Elaeis guineensis]
CPSSR_436|TCC|6|c44143.graph_c0:1476-1863	--	--	--	--	--	--	Uncharacterized protein {ECO:0000313|EnsemblPlants:BRADI2G20134.1} OS=Brachypodium distachyon (Purple false brome) PE=4 SV=1	PREDICTED: uncharacterized protein LOC100839301 [Brachypodium distachyon]
CPSSR_376	--	--	--	--	C3HC zinc finger-like	--	--	--
CPSSR_352	--	--	--	--	Myb/SANT-like DNA-binding domain;; Alcohol dehydrogenase transcription factor Myb/SANT-like	--	--	--
CPSSR_351|GGC|5|c52577.graph_c0:1-320	--	--	Cellular Component: plastid (GO:0009536);; Cellular Component: membrane (GO:0016020);; Biological Process: single-organism metabolic process (GO:0044710);;	K02294|5e-10|osa:4336753|Os04g0578400	--	Beta-carotene hydroxylase 2, chloroplastic (Precursor; Fragment) GN=CA2 OS=Capsicum annuum (Bell pepper) PE=2 SV=1	Uncharacterized protein {ECO:0000313|EnsemblPlants:Traes_2BL_3EC1FF2E5.2} (Fragment) OS=Triticum aestivum (Wheat) PE=4 SV=1	hypothetical protein PRUPE_ppa021528mg, partial [Prunus persica]
CPSSR_26|AG|6|c69155.graph_c0:2497-2908	--	--	--	--	--	--	Uncharacterized protein {ECO:0000313|EMBL:KDP36735.1} OS=Jatropha curcas (Barbados nut) PE=3 SV=1	predicted protein [Laccaria bicolor S238N-H82]
CPSSR_479|TTC|5|c69848.graph_c0:1002-1416	--	--	Molecular Function: binding (GO:0005488);;	--	--	Zinc finger A20 and AN1 domain-containing stress-associated protein 6 GN=OSJNBb0060J21.18 OS=Oryza sativa subsp. japonica (Rice) PE=2 SV=1	Uncharacterized protein {ECO:0000313|EMBL:ESR41189.1} OS=Citrus clementina PE=4 SV=1	PREDICTED: zinc finger A20 and AN1 domain-containing stress-associated protein 6-like [Elaeis guineensis]
CPSSR_299	--	--	--	--	Ribosomal protein S21	--	--	--
CPSSR_63|AGA|5|c75121.graph_c0:460-874	--	--	--	--	--	--	Uncharacterized protein {ECO:0000313|EMBL:KCW58369.1} (Fragment) OS=Eucalyptus grandis (Flooded gum) PE=4 SV=1	hypothetical protein EUGRSUZ_H01054, partial [Eucalyptus grandis]
CPSSR_24|AG|6|c67384.graph_c0:247-658	--	--	--	--	--	--	Kinase superfamily protein isoform 3 {ECO:0000313|EMBL:EOY23911.1} OS=Theobroma cacao (Cacao) PE=4 SV=1	Kinase superfamily protein isoform 3 [Theobroma cacao]
CPSSR_86|AT|6|c73103.graph_c0:170-581	[J]	Translation, ribosomal structure and biogenesis	Molecular Function: structural constituent of ribosome (GO:0003735);; Biological Process: translation (GO:0006412);; Cellular Component: chloroplast (GO:0009507);; Cellular Component: large ribosomal subunit (GO:0015934);; Molecular Function: rRNA binding (GO:0019843);;	K02890|2e-29|pop:POPTR_285141|hypothetical protein	--	50S ribosomal protein L22, chloroplastic GN=rpl22 OS=Lemna minor (Common duckweed) PE=3 SV=1	50S ribosomal protein L22, chloroplastic {ECO:0000256|HAMAP-Rule:MF_01331, ECO:0000256|RuleBase:RU004009} OS=Alocasia odora PE=3 SV=1	ribosomal protein L22 [Alocasia odora]
CPSSR_283	--	--	--	--	NAC domain	--	--	--
CPSSR_154|CGC|6|c76646.graph_c0:294-711	--	--	Molecular Function: nucleic acid binding (GO:0003676);; Molecular Function: zinc ion binding (GO:0008270);;	--	--	--	Uncharacterized protein {ECO:0000313|EnsemblPlants:GSMUA_Achr11P25320_001} OS=Musa acuminata subsp. malaccensis (Wild banana) PE=4 SV=1	PREDICTED: zinc finger CCHC domain-containing protein 10 [Phoenix dactylifera]
CPSSR_115|CAC|5|c70736.graph_c0:516-847	[D]	Cell cycle control, cell division, chromosome partitioning	--	--	--	Formin-like protein 5 GN=P0453E05.107 OS=Oryza sativa subsp. japonica (Rice) PE=2 SV=2	Putative uncharacterized protein {ECO:0000313|EMBL:EFJ23623.1} OS=Selaginella moellendorffii (Spikemoss) PE=4 SV=1	PREDICTED: extensin-like [Citrus sinensis]
CPSSR_134|CCG|5|c74086.graph_c0:416-830	--	--	--	--	--	Formin-like protein 5 GN=P0453E05.107 OS=Oryza sativa subsp. japonica (Rice) PE=2 SV=2	Uncharacterized protein {ECO:0000313|EnsemblPlants:GSMUA_Achr9P11010_001} OS=Musa acuminata subsp. malaccensis (Wild banana) PE=4 SV=1	PREDICTED: uncharacterized protein LOC103997597 [Musa acuminata subsp. malaccensis]
CPSSR_129|CCG|5|c30096.graph_c0:1-343	--	--	--	--	--	Tubulin-folding cofactor A OS=Arabidopsis thaliana (Mouse-ear cress) PE=1 SV=2	Uncharacterized protein {ECO:0000313|EnsemblPlants:PGSC0003DMT400046252} OS=Solanum tuberosum (Potato) PE=4 SV=1	PREDICTED: tubulin-folding cofactor A [Elaeis guineensis]
CPSSR_69	--	--	--	--	AP2 domain	--	--	--
CPSSR_116|CAC|5|c74218.graph_c0:234-648	--	--	--	--	--	--	Plant calmodulin-binding protein-related, putative isoform 1 {ECO:0000313|EMBL:EOY17613.1} OS=Theobroma cacao (Cacao) PE=4 SV=1	PREDICTED: uncharacterized protein LOC103696713 [Phoenix dactylifera]
CPSSR_56|AGA|5|c43834.graph_c0:1-358	--	--	--	--	--	Proline-rich receptor-like protein kinase PERK2 GN=PERK2 OS=Arabidopsis thaliana (Mouse-ear cress) PE=2 SV=3	Os02g0162200 protein {ECO:0000313|EMBL:BAH91541.1} OS=Oryza sativa subsp. japonica (Rice) PE=4 SV=1	hypothetical protein OsI_05958 [Oryza sativa Indica Group]
CPSSR_102|ATC|5|c75224.graph_c0:763-1177	--	--	Cellular Component: mitochondrion (GO:0005739);; Molecular Function: adenyl nucleotide binding (GO:0030554);;	--	--	CBS domain-containing protein CBSCBSPB5 GN=CBSCBSPB5 OS=Arabidopsis thaliana (Mouse-ear cress) PE=1 SV=1	Uncharacterized protein {ECO:0000313|EMBL:ACL52656.1} OS=Zea mays (Maize) PE=2 SV=1	PREDICTED: CBS domain-containing protein CBSCBSPB1-like isoform X2 [Elaeis guineensis]
CPSSR_20	--	--	--	--	Ribosomal protein L11, RNA binding domain	--	--	--
CPSSR_131	--	--	--	--	Salt stress response/antifungal	--	--	--
CPSSR_319|GCG|5|c59622.graph_c0:517-931	--	--	--	--	--	--	Uncharacterized protein {ECO:0000313|EnsemblPlants:GRMZM2G401026_P01} OS=Zea mays (Maize) PE=2 SV=1	uncharacterized protein LOC100275407 [Zea mays]
CPSSR_450|TG|6|c72283.graph_c0:2193-2604	--	--	--	--	--	--	Putative uncharacterized protein {ECO:0000313|EMBL:EFJ45824.1} (Fragment) OS=Volvox carteri (Green alga) PE=4 SV=1	hypothetical protein VOLCADRAFT_63308 [Volvox carteri f. nagariensis]
CPSSR_163|CGG|5|c70146.graph_c3:2516-2882	--	--	--	--	--	Formin-like protein 14 GN=FH14 OS=Arabidopsis thaliana (Mouse-ear cress) PE=3 SV=3	Uncharacterized protein {ECO:0000313|EnsemblPlants:GSMUA_AchrUn_randomP09510_001 } OS=Musa acuminata subsp. malaccensis (Wild banana) PE=4 SV=1	PREDICTED: armadillo repeat-containing protein 8 isoform X1 [Phoenix dactylifera]
CPSSR_159|CGG|5|c62090.graph_c0:1-342	--	--	Biological Process: proteolysis (GO:0006508);; Molecular Function: cysteine-type peptidase activity (GO:0008234);; Biological Process: cellular macromolecule catabolic process (GO:0044265);;	K11835|6e-22|ath:AT2G40930|UBP5	--	Ubiquitin carboxyl-terminal hydrolase 5 GN=UBP5 OS=Arabidopsis thaliana (Mouse-ear cress) PE=1 SV=2	Ubiquitin carboxyl-terminal hydrolase {ECO:0000256|RuleBase:RU004435} OS=Amborella trichopoda PE=3 SV=1	PREDICTED: ubiquitin carboxyl-terminal hydrolase 5 isoform X2 [Nelumbo nucifera]
CPSSR_356|GGC|5|c65635.graph_c0:198-612	--	--	Biological Process: single-organism process (GO:0044699);;	--	--	Leucine-rich repeat extensin-like protein 5 (Precursor) GN=LRX5 OS=Arabidopsis thaliana (Mouse-ear cress) PE=2 SV=2	Formin-like protein {ECO:0000256|RuleBase:RU361260} OS=Hordeum vulgare var. distichum (Domesticated barley) PE=3 SV=1	extensin-like protein [Arabidopsis thaliana]
CPSSR_373|GTC|5|c43628.graph_c1:619-1033	--	--	--	--	--	Leucine-rich repeat extensin-like protein 5 (Precursor) GN=LRX5 OS=Arabidopsis thaliana (Mouse-ear cress) PE=2 SV=2	Os02g0125700 protein {ECO:0000313|EMBL:BAF07661.1} (Fragment) OS=Oryza sativa subsp. japonica (Rice) PE=4 SV=1	Os02g0125700 [Oryza sativa Japonica Group]
CPSSR_30|AG|7|c49829.graph_c0:3272-3634	--	--	Molecular Function: ATP binding (GO:0005524);; Cellular Component: cytoplasm (GO:0005737);; Molecular Function: kinase activity (GO:0016301);; Biological Process: phosphorylation (GO:0016310);; Molecular Function: phosphotransferase activity, alcohol group as acceptor (GO:0016773);;	K12446|8e-18|sbi:SORBI_04g003250|hypothetical protein	--	L-arabinokinase OS=Arabidopsis thaliana (Mouse-ear cress) PE=1 SV=1	Uncharacterized protein {ECO:0000313|EnsemblPlants:Traes_6AS_568C2E194.1} (Fragment) OS=Triticum aestivum (Wheat) PE=4 SV=1	PREDICTED: L-arabinokinase-like [Zea mays]
CPSSR_125|CCA|5|c41745.graph_c0:1-369	--	--	--	--	--	Uncharacterized protein At2g23090 GN=At2g23090 OS=Arabidopsis thaliana (Mouse-ear cress) PE=1 SV=1	Uncharacterized protein {ECO:0000313|EMBL:AFK39948.1} OS=Lotus japonicus (Lotus corniculatus var. japonicus) PE=2 SV=1	hypothetical protein F383_22011 [Gossypium arboreum]
CPSSR_358|GGC|5|c70092.graph_c0:1391-1805	--	--	Biological Process: pseudouridine synthesis (GO:0001522);; Molecular Function: RNA binding (GO:0003723);; Cellular Component: plastid (GO:0009536);; Molecular Function: pseudouridine synthase activity (GO:0009982);;	K06173|4e-31|sbi:SORBI_04g032290|hypothetical protein	--	Sulfated surface glycoprotein 185 (Precursor) OS=Volvox carteri (Green alga) PE=1 SV=1	Uncharacterized protein {ECO:0000313|EnsemblPlants:Si016854m} OS=Setaria italica (Foxtail millet) PE=4 SV=1	PREDICTED: tRNA pseudouridine synthase A, mitochondrial-like [Setaria italica]
CPSSR_223|CTC|5|c76774.graph_c0:403-817	--	--	--	--	--	--	Uncharacterized protein {ECO:0000313|EnsemblPlants:GSMUA_Achr8P29790_001} OS=Musa acuminata subsp. malaccensis (Wild banana) PE=4 SV=1	PREDICTED: uncharacterized protein LOC103995916 [Musa acuminata subsp. malaccensis]
CPSSR_401|TACA|8|c68395.graph_c0:338-769	--	--	--	--	--	--	Uncharacterized protein {ECO:0000313|EMBL:ERN03743.1} OS=Amborella trichopoda PE=4 SV=1	PREDICTED: uncharacterized protein LOC103718530 isoform X2 [Phoenix dactylifera]
CPSSR_226	--	--	--	--	Presenilin	--	--	--
CPSSR_368|GT|8|c42539.graph_c0:295-710	--	--	Molecular Function: catalytic activity (GO:0003824);; Biological Process: carboxylic acid metabolic process (GO:0019752);; Cellular Component: intracellular membrane-bounded organelle (GO:0043231);; Cellular Component: cytoplasmic part (GO:0044444);; Biological Process: response to stimulus (GO:0050896);;	--	--	Chitin-binding lectin 1 (Precursor) OS=Solanum tuberosum (Potato) PE=1 SV=2	Uncharacterized protein {ECO:0000313|EnsemblPlants:GSMUA_Achr1P13680_001} OS=Musa acuminata subsp. malaccensis (Wild banana) PE=4 SV=1	PREDICTED: uncharacterized protein LOC103708981 [Phoenix dactylifera]
CPSSR_331	--	--	--	--	Snf7	--	--	--
CPSSR_345|GGA|5|c71570.graph_c0:1724-2057	[O]	Posttranslational modification, protein turnover, chaperones	--	--	--	Formin-like protein 5 GN=P0453E05.107 OS=Oryza sativa subsp. japonica (Rice) PE=2 SV=2	Putative arabinagalactan protein {ECO:0000313|EMBL:CAD89603.1} OS=Lotus japonicus (Lotus corniculatus var. japonicus) PE=4 SV=1	putative arabinagalactan protein [Lotus japonicus]
CPSSR_142	--	--	--	--	TAFII55 protein conserved region	--	--	--
CPSSR_148|CGC|5|c51987.graph_c1:286-607	--	--	--	--	--	Formin-like protein 5 GN=P0453E05.107 OS=Oryza sativa subsp. japonica (Rice) PE=2 SV=2	--	--
CPSSR_258|GA|8|c28935.graph_c0:1-321	--	--	Molecular Function: DNA binding (GO:0003677);; Biological Process: regulation of transcription, DNA-templated (GO:0006355);;	--	--	NAC domain-containing protein 100 GN=NAC100 OS=Arabidopsis thaliana (Mouse-ear cress) PE=2 SV=1	Uncharacterized protein {ECO:0000313|EnsemblPlants:Traes_2DL_E2E912AFF.1} (Fragment) OS=Triticum aestivum (Wheat) PE=4 SV=1	PREDICTED: protein CUP-SHAPED COTYLEDON 3-like isoform X1 [Phoenix dactylifera]
CPSSR_214|CTA|6|c68221.graph_c0:425-744	--	--	--	--	--	--	--	PREDICTED: pathogenesis-related protein STH-21-like, partial [Phoenix dactylifera]
CPSSR_113	--	--	--	--	IPP transferase;; Isopentenyl transferase	--	--	--
CPSSR_350|GGC|5|c42406.graph_c0:998-1412	--	--	Molecular Function: prenyltransferase activity (GO:0004659);;	K12501|1e-11|rcu:RCOM_0037080|bacteriochlorophyll synthase, putative	--	Probable homogentisate phytyltransferase 2, chloroplastic (Precursor) OS=Oryza sativa subsp. japonica (Rice) PE=3 SV=2	Homogentisate prenyltransferase isoform 6 {ECO:0000313|EMBL:EOY09634.1} OS=Theobroma cacao (Cacao) PE=4 SV=1	Homogentisate prenyltransferase isoform 6 [Theobroma cacao]
CPSSR_165|CGG|5|c76025.graph_c0:1094-1508	--	--	--	--	--	Probable protein phosphatase 2C 23 GN=PLL4 OS=Arabidopsis thaliana (Mouse-ear cress) PE=2 SV=1	Putative uncharacterized protein {ECO:0000313|EMBL:CCB43575.1} OS=Vitis vinifera (Grape) PE=4 SV=1	PREDICTED: probable protein phosphatase 2C 23 [Vitis vinifera]
CPSSR_143	--	--	--	--	short chain dehydrogenase	--	--	--
CPSSR_289|GCA|5|c34767.graph_c0:1-333	--	--	Cellular Component: plasma membrane (GO:0005886);;	--	--	--	Uncharacterized protein {ECO:0000313|EMBL:ERN16150.1} OS=Amborella trichopoda PE=4 SV=1	PREDICTED: uncharacterized protein LOC104601373 [Nelumbo nucifera]
CPSSR_78	--	--	--	--	Chlorophyll A-B binding protein	--	--	--
CPSSR_460|TGC|5|c74951.graph_c0:406-820	--	--	--	--	--	--	Putative uncharacterized protein {ECO:0000313|EMBL:CBI32665.3} OS=Vitis vinifera (Grape) PE=4 SV=1	PREDICTED: uncharacterized protein LOC103696454 [Phoenix dactylifera]
CPSSR_225|CTC|6|c31860.graph_c0:930-1322	--	--	Cellular Component: mitochondrial outer membrane translocase complex (GO:0005742);; Biological Process: protein import into mitochondrial outer membrane (GO:0045040);;	--	--	Mitochondrial import receptor subunit TOM20 GN=TOM20 OS=Solanum tuberosum (Potato) PE=1 SV=1	Uncharacterized protein {ECO:0000313|EnsemblPlants:GLYMA05G14300.4} OS=Glycine max (Soybean) PE=4 SV=1	PREDICTED: mitochondrial import receptor subunit TOM20-like [Phoenix dactylifera]
CPSSR_295|GCA|5|c75445.graph_c0:1055-1469	--	--	--	--	--	--	Putative uncharacterized protein {ECO:0000313|EMBL:CAN80884.1} OS=Vitis vinifera (Grape) PE=4 SV=1	PREDICTED: transcription factor bHLH130-like [Elaeis guineensis]
CPSSR_333|GCT|5|c59176.graph_c0:3567-3981	--	--	--	--	--	--	Uncharacterized protein {ECO:0000313|EnsemblPlants:GSMUA_Achr1P12330_001} OS=Musa acuminata subsp. malaccensis (Wild banana) PE=4 SV=1	PREDICTED: uncharacterized protein LOC104600482 isoform X3 [Nelumbo nucifera]
CPSSR_64|AGA|5|c75552.graph_c0:150-564	--	--	Molecular Function: carboxylic ester hydrolase activity (GO:0004091);; Biological Process: lipid metabolic process (GO:0006629);;	--	--	Esterase (Precursor) OS=Hevea brasiliensis (Para rubber tree) PE=1 SV=1	Uncharacterized protein {ECO:0000313|EnsemblPlants:GSMUA_Achr9P01910_001} OS=Musa acuminata subsp. malaccensis (Wild banana) PE=4 SV=1	PREDICTED: GDSL esterase/lipase At3g26430-like [Musa acuminata subsp. malaccensis]
CPSSR_305|GCC|5|c74939.graph_c0:1198-1612	--	--	Molecular Function: transferase activity, transferring phosphorus-containing groups (GO:0016772);;	--	--	Serine/threonine-protein kinase AtPK2/AtPK19 GN=F17O14.19 OS=Arabidopsis thaliana (Mouse-ear cress) PE=1 SV=2	Uncharacterized protein {ECO:0000313|EMBL:KGN63627.1} OS=Cucumis sativus (Cucumber) PE=4 SV=1	PREDICTED: serine/threonine-protein kinase AtPK2/AtPK19-like [Fragaria vesca subsp. vesca]
CPSSR_65	--	--	--	--	DNA-binding domain	--	--	--
CPSSR_401	--	--	--	--	Protein of unknown function (DUF4050)	--	--	--
CPSSR_280	--	--	--	--	Multicopper oxidase	--	--	--
CPSSR_280|GAG|6|c68557.graph_c1:1667-2084	--	--	Molecular Function: copper ion binding (GO:0005507);; Cellular Component: plant-type cell wall (GO:0009505);; Cellular Component: membrane (GO:0016020);; Cellular Component: cytoplasmic membrane-bounded vesicle (GO:0016023);; Molecular Function: oxidoreductase activity (GO:0016491);; Biological Process: oxidation-reduction process (GO:0055114);;	--	--	L-ascorbate oxidase homolog (Precursor) OS=Nicotiana tabacum (Common tobacco) PE=1 SV=1	Uncharacterized protein {ECO:0000313|EnsemblPlants:OB07G21730.1} OS=Oryza brachyantha PE=4 SV=1	PREDICTED: L-ascorbate oxidase homolog isoform X2 [Phoenix dactylifera]
CPSSR_53|AG|8|c77054.graph_c0:1-358	--	--	--	K03123|3e-08|vvi:100242052|hypothetical protein LOC100242052	--	Transcription initiation factor IIA subunit 2 GN=TFIIA-S OS=Arabidopsis thaliana (Mouse-ear cress) PE=2 SV=2	Transcription initiation factor IIA subunit 2 {ECO:0000256|PIRNR:PIRNR009415} OS=Medicago truncatula (Barrel medic) PE=2 SV=1	PREDICTED: transcription initiation factor IIA subunit 2 [Nelumbo nucifera]
CPSSR_483	--	--	--	--	Heavy-metal-associated domain	--	--	--
CPSSR_324|GCG|5|c64103.graph_c0:1-335	--	--	--	--	--	Cardiolipin synthase, mitochondrial (Precursor) OS=Oryza sativa subsp. japonica (Rice) PE=2 SV=1	--	--
CPSSR_270|GAG|5|c38668.graph_c0:1-347	--	--	Biological Process: metabolic process (GO:0008152);; Biological Process: cellular process (GO:0009987);;	--	--	Sulfated surface glycoprotein 185 (Precursor) OS=Volvox carteri (Green alga) PE=1 SV=1	Uncharacterized protein {ECO:0000313|EnsemblPlants:PGSC0003DMT400085237} OS=Solanum tuberosum (Potato) PE=4 SV=1	PREDICTED: leucine-rich repeat extensin-like protein 3 isoform X3 [Camelina sativa]
CPSSR_186|CT|6|c67695.graph_c0:241-652	--	--	Molecular Function: sequence-specific DNA binding transcription factor activity (GO:0003700);; Cellular Component: nucleus (GO:0005634);; Biological Process: regulation of transcription, DNA-templated (GO:0006355);; Biological Process: asymmetric cell division (GO:0008356);; Biological Process: radial pattern formation (GO:0009956);; Biological Process: regulation of hormone metabolic process (GO…	--	--	Protein SHORT-ROOT 1 OS=Oryza sativa subsp. japonica (Rice) PE=1 SV=2	Uncharacterized protein {ECO:0000313|EnsemblPlants:OB07G26110.1} OS=Oryza brachyantha PE=4 SV=1	PREDICTED: protein SHORT-ROOT 1-like [Oryza brachyantha]
CPSSR_344|GGA|5|c69257.graph_c0:695-1109	--	--	--	--	--	Uncharacterized GPI-anchored protein At4g28100 (Precursor) GN=At4g28100 OS=Arabidopsis thaliana (Mouse-ear cress) PE=1 SV=1	Uncharacterized protein {ECO:0000313|EMBL:EEE96104.2} OS=Populus trichocarpa (Western balsam poplar) PE=4 SV=2	hypothetical protein POPTR_0012s04630g [Populus trichocarpa]
CPSSR_301	--	--	--	--	Domain of unknown function (DUF4228)	--	--	--
CPSSR_210|CT|8|c58086.graph_c1:37-452	--	--	--	--	--	--	Coffea canephora DH200=94 genomic scaffold, scaffold_1 {ECO:0000313|EMBL:CDO97249.1} OS=Coffea canephora (Robusta coffee) PE=4 SV=1	PREDICTED: uncharacterized protein LOC105044514 [Elaeis guineensis]
CPSSR_142|CCT|5|c75093.graph_c0:1-383	[K]	Transcription	Biological Process: RNA splicing, via endonucleolytic cleavage and ligation (GO:0000394);; Molecular Function: translation initiation factor activity (GO:0003743);; Cellular Component: transcription factor TFIID complex (GO:0005669);; Biological Process: transcription initiation from RNA polymerase II promoter (GO:0006367);; Biological Process: translational initiation (GO:0006413);;	K03132|6e-52|osa:4338489|Os05g0347000	--	Transcription initiation factor TFIID subunit 7 GN=TAF7 OS=Arabidopsis thaliana (Mouse-ear cress) PE=1 SV=1	Uncharacterized protein {ECO:0000313|EnsemblPlants:OB05G20750.1} OS=Oryza brachyantha PE=4 SV=1	PREDICTED: transcription initiation factor TFIID subunit 7 [Vitis vinifera]
CPSSR_80|AGG|7|c61307.graph_c0:1176-1596	[OU]	--	Molecular Function: nucleotide binding (GO:0000166);; Molecular Function: nucleic acid binding (GO:0003676);; Molecular Function: zinc ion binding (GO:0008270);;	K12896|4e-71|vvi:100251921|hypothetical protein LOC100251921	--	Serine/arginine-rich splicing factor RS2Z33 GN=F3G5.13 OS=Arabidopsis thaliana (Mouse-ear cress) PE=1 SV=1	Uncharacterized protein {ECO:0000313|EnsemblPlants:Traes_3AS_55934A5B8.4} OS=Triticum aestivum (Wheat) PE=4 SV=1	unnamed protein product [Vitis vinifera]
CPSSR_146|CGC|5|c28389.graph_c0:671-1085	--	--	Biological Process: proteolysis (GO:0006508);; Cellular Component: membrane (GO:0016020);; Molecular Function: metal ion binding (GO:0046872);;	K07052|5e-22|vvi:100265959|hypothetical protein LOC100265959	--	--	Putative uncharacterized protein {ECO:0000313|EMBL:CCB47270.1} OS=Vitis vinifera (Grape) PE=4 SV=1	PREDICTED: uncharacterized protein LOC103719198 [Phoenix dactylifera]
CPSSR_314|GCCTCG|6|c71929.graph_c0:4108-4543	[R]	General function prediction only	--	K03243|2e-21|sbi:SORBI_09g030590|hypothetical protein	--	Replication factor C subunit 1 GN=RFC1 OS=Oryza sativa subsp. japonica (Rice) PE=2 SV=2	Putative uncharacterized protein Sb09g030590 {ECO:0000313|EMBL:EES20051.1} OS=Sorghum bicolor (Sorghum) PE=4 SV=1	PREDICTED: LOW QUALITY PROTEIN: eukaryotic translation initiation factor 5B-like [Elaeis guineensis]
CPSSR_2|AAG|5|c91770.graph_c0:64-398	--	--	--	--	--	--	Putative uncharacterized protein {ECO:0000313|EMBL:EFJ49114.1} OS=Volvox carteri (Green alga) PE=4 SV=1	--
CPSSR_439|TCG|5|c63760.graph_c0:2787-3201	--	--	Biological Process: translational initiation (GO:0006413);; Cellular Component: macromolecular complex (GO:0032991);; Cellular Component: cytoplasmic part (GO:0044444);;	K03254|8e-21|vvi:100244162|hypothetical protein LOC100244162	--	Eukaryotic translation initiation factor 3 subunit A {ECO:0000255|HAMAP-Rule:MF_03000} GN=TIF3A1 OS=Nicotiana tabacum (Common tobacco) PE=2 SV=1	Eukaryotic translation initiation factor 3 subunit A {ECO:0000256|HAMAP-Rule:MF_03000, ECO:0000256|SAAS:SAAS00003684} OS=Musa acuminata subsp. malaccensis (Wild banana) PE=3 SV=1	PREDICTED: eukaryotic translation initiation factor 3 subunit A-like [Elaeis guineensis]
CPSSR_234|CTG|5|c66040.graph_c0:45-459	--	--	--	--	--	Thaumatin-like protein (Precursor) GN=At1g18250 OS=Arabidopsis thaliana (Mouse-ear cress) PE=2 SV=2	Uncharacterized protein {ECO:0000313|EnsemblPlants:GSMUA_Achr5P11270_001} OS=Musa acuminata subsp. malaccensis (Wild banana) PE=4 SV=1	PREDICTED: thaumatin-like protein 1b isoform X1 [Musa acuminata subsp. malaccensis]
CPSSR_318	--	--	--	--	N-terminal C2 in EEIG1 and EHBP1 proteins	--	--	--
CPSSR_130|CCG|5|c32870.graph_c0:171-585	--	--	--	--	--	Glycine-rich cell wall structural protein 1.0 (Precursor) OS=Phaseolus vulgaris (Kidney bean) PE=2 SV=1	Uncharacterized protein {ECO:0000313|EnsemblPlants:GSMUA_Achr10P05190_001} OS=Musa acuminata subsp. malaccensis (Wild banana) PE=4 SV=1	PREDICTED: putative nucleobase-ascorbate transporter 10 [Pyrus x bretschneideri]
CPSSR_393|TA|7|c73102.graph_c0:473-886	[O]	Posttranslational modification, protein turnover, chaperones	Molecular Function: ubiquitin-protein ligase activity (GO:0004842);; Molecular Function: ATP binding (GO:0005524);; Biological Process: postreplication repair (GO:0006301);; Biological Process: fatty acid beta-oxidation (GO:0006635);; Biological Process: toxin catabolic process (GO:0009407);; Biological Process: heat acclimation (GO:0010286);; Biological Process: protein ubiquitination (GO:001656…	--	--	Ubiquitin-conjugating enzyme E2-17 kDa OS=Solanum lycopersicum (Tomato) PE=2 SV=1	Ubiquitin-conjugating protein-like {ECO:0000313|EMBL:ABB86260.1} OS=Solanum tuberosum (Potato) PE=2 SV=1	ubiquitin-conjugating enzyme E2-17 kDa-like [Solanum tuberosum]
CPSSR_480|TTC|6|c71000.graph_c0:383-800	--	--	Molecular Function: translation initiation factor activity (GO:0003743);; Molecular Function: 3-beta-hydroxy-delta5-steroid dehydrogenase activity (GO:0003854);; Biological Process: translational initiation (GO:0006413);; Biological Process: steroid biosynthetic process (GO:0006694);; Biological Process: RNA metabolic process (GO:0016070);; Molecular Function: nucleotidyltransferase activity (GO:…	K03240|4e-24|osa:4331104|Os02g0812400	--	Eukaryotic translation initiation factor 5 GN=EIF5 OS=Phaseolus vulgaris (Kidney bean) PE=2 SV=1	Uncharacterized protein {ECO:0000313|EMBL:ESR55308.1} OS=Citrus clementina PE=4 SV=1	PREDICTED: translation initiation factor eIF-2B subunit epsilon-like [Citrus sinensis]
CPSSR_37|AG|7|c71108.graph_c2:4573-4986	--	--	--	--	--	--	--	hypothetical protein BAUCODRAFT_39882 [Baudoinia compniacensis UAMH 10762]
CPSSR_330|GCG|6|c66287.graph_c0:1-371	--	--	Molecular Function: transferase activity, transferring phosphorus-containing groups (GO:0016772);;	--	--	Chitin-binding lectin 1 (Precursor) OS=Solanum tuberosum (Potato) PE=1 SV=2	Uncharacterized protein {ECO:0000313|EMBL:EOD06465.1} OS=Emiliania huxleyi CCMP1516 PE=4 SV=1	PREDICTED: probable inactive receptor kinase At5g67200 [Elaeis guineensis]
CPSSR_276|GAG|5|c74742.graph_c0:633-1047	--	--	Cellular Component: mitochondrion (GO:0005739);;	--	--	Vegetative cell wall protein gp1 (Precursor) GN=GP1 OS=Chlamydomonas reinhardtii (Chlamydomonas smithii) PE=1 SV=1	Uncharacterized protein {ECO:0000313|EMBL:EMJ12651.1} OS=Prunus persica (Peach) PE=4 SV=1	PREDICTED: uncharacterized protein LOC104612184 [Nelumbo nucifera]
CPSSR_326	--	--	--	--	short chain dehydrogenase	--	--	--
CPSSR_96|AT|8|c64775.graph_c0:1-354	--	--	Cellular Component: photosystem II (GO:0009523);; Cellular Component: chloroplast thylakoid membrane (GO:0009535);; Biological Process: photosynthesis (GO:0015979);;	--	--	--	Uncharacterized protein {ECO:0000313|EnsemblPlants:GSMUA_Achr6P06290_001} OS=Musa acuminata subsp. malaccensis (Wild banana) PE=4 SV=1	PREDICTED: uncharacterized protein LOC103987107 [Musa acuminata subsp. malaccensis]
CPSSR_68|AGAAC|5|c56186.graph_c0:157-581	--	--	--	--	--	Calvin cycle protein CP12-3, chloroplastic (Precursor) GN=CP12-3 OS=Arabidopsis thaliana (Mouse-ear cress) PE=1 SV=1	--	--
CPSSR_233|CTG|5|c60298.graph_c0:55-469	--	--	Cellular Component: anchored component of plasma membrane (GO:0046658);;	--	--	PI-PLC X domain-containing protein At5g67130 (Precursor) GN=At5g67130 OS=Arabidopsis thaliana (Mouse-ear cress) PE=1 SV=1	Putative uncharacterized protein {ECO:0000313|EMBL:CBI21399.3} OS=Vitis vinifera (Grape) PE=4 SV=1	PREDICTED: PI-PLC X domain-containing protein At5g67130 [Elaeis guineensis]
CPSSR_359|GGC|5|c73115.graph_c0:1493-1907	--	--	Cellular Component: cytoplasmic membrane-bounded vesicle (GO:0016023);;	--	--	Formin-like protein 5 GN=P0453E05.107 OS=Oryza sativa subsp. japonica (Rice) PE=2 SV=2	Putative uncharacterized protein {ECO:0000313|EMBL:EAZ21361.1} OS=Oryza sativa subsp. japonica (Rice) PE=4 SV=1	hypothetical protein OsJ_37018 [Oryza sativa Japonica Group]
CPSSR_67	--	--	--	--	Dehydrin	--	--	--
CPSSR_276	--	--	--	--	Eukaryotic mitochondrial regulator protein	--	--	--
CPSSR_379|TA|6|c24962.graph_c0:141-552	--	--	Biological Process: chromatin silencing (GO:0006342);; Biological Process: microtubule nucleation (GO:0007020);; Biological Process: pollen tube growth (GO:0009860);; Biological Process: leaf morphogenesis (GO:0009965);; Biological Process: trichome morphogenesis (GO:0010090);; Biological Process: histone phosphorylation (GO:0016572);; Cellular Component: SCAR complex (GO:0031209);; Biological Pr…	--	--	Protein PIR GN=F20L16.130 OS=Arabidopsis thaliana (Mouse-ear cress) PE=1 SV=2	Putative uncharacterized protein {ECO:0000313|EMBL:AAL69375.1} (Fragment) OS=Narcissus pseudonarcissus (Daffodil) PE=2 SV=1	unknown [Narcissus pseudonarcissus]
CPSSR_458	--	--	--	--	Leucine Rich repeat	--	--	--
CPSSR_483|TTG|6|c43897.graph_c0:115-532	[J]	Translation, ribosomal structure and biogenesis	--	--	--	Copper transport protein CCH GN=CCH OS=Arabidopsis thaliana (Mouse-ear cress) PE=1 SV=1	Uncharacterized protein {ECO:0000313|EMBL:EYU35910.1} (Fragment) OS=Erythranthe guttata (Yellow monkey flower) PE=4 SV=1	PREDICTED: RE1-silencing transcription factor-like [Elaeis guineensis]
CPSSR_123|CAT|5|c42809.graph_c0:246-660	--	--	Cellular Component: nucleus (GO:0005634);; Cellular Component: chloroplast (GO:0009507);;	--	--	--	Uncharacterized protein {ECO:0000313|EnsemblPlants:Traes_2DL_DC75D7C20.1} OS=Triticum aestivum (Wheat) PE=4 SV=1	PREDICTED: uncharacterized protein LOC103708844 isoform X1 [Phoenix dactylifera]
CPSSR_365|GGC|7|c59006.graph_c0:1-376	[OC]	--	Biological Process: nuclear division (GO:0000280);; Cellular Component: cytosol (GO:0005829);; Biological Process: nucleolus organization (GO:0007000);; Molecular Function: electron carrier activity (GO:0009055);; Biological Process: response to heat (GO:0009408);; Biological Process: auxin polar transport (GO:0009926);; Molecular Function: protein disulfide oxidoreductase activity (GO:0015035);;…	--	--	Monothiol glutaredoxin-S17 GN=GRXS17 OS=Arabidopsis thaliana (Mouse-ear cress) PE=2 SV=1	Uncharacterized protein {ECO:0000313|EnsemblPlants:Solyc02g078360.2.1} OS=Solanum lycopersicum (Tomato) PE=4 SV=1	Glutaredoxin S17 [Theobroma cacao]
CPSSR_297|GCA|6|c70299.graph_c1:1-329	--	--	Molecular Function: hydrolase activity, acting on ester bonds (GO:0016788);;	K01114|1e-09|sbi:SORBI_03g046200|hypothetical protein	--	Non-specific phospholipase C6 (Precursor) GN=NPC6 OS=Arabidopsis thaliana (Mouse-ear cress) PE=2 SV=1	Uncharacterized protein {ECO:0000313|EnsemblPlants:Traes_3B_52F9AF137.1} OS=Triticum aestivum (Wheat) PE=4 SV=1	predicted protein [Hordeum vulgare subsp. vulgare]
CPSSR_91	--	--	--	--	UBA/TS-N domain	--	--	--
CPSSR_434|TCC|5|c67848.graph_c0:6-420	--	--	Molecular Function: protein kinase activity (GO:0004672);; Molecular Function: binding (GO:0005488);; Biological Process: phosphorylation (GO:0016310);;	--	--	Lysine-rich arabinogalactan protein 19 (Precursor) GN=AGP19 OS=Arabidopsis thaliana (Mouse-ear cress) PE=2 SV=2	Putative uncharacterized protein {ECO:0000313|EMBL:EAZ03269.1} OS=Oryza sativa subsp. indica (Rice) PE=4 SV=1	PREDICTED: proline-rich receptor-like protein kinase PERK3 [Elaeis guineensis]
CPSSR_339|GGA|5|c34617.graph_c0:423-837	--	--	Cellular Component: plasma membrane (GO:0005886);; Cellular Component: cytoplasmic membrane-bounded vesicle (GO:0016023);;	--	--	--	Uncharacterized protein {ECO:0000313|EnsemblPlants:GSMUA_Achr6P15460_001} OS=Musa acuminata subsp. malaccensis (Wild banana) PE=4 SV=1	PREDICTED: uncharacterized protein LOC103987902 isoform X2 [Musa acuminata subsp. malaccensis]
CPSSR_243|GA|6|c39486.graph_c0:1-395	--	--	--	--	--	--	Uncharacterized protein {ECO:0000313|EnsemblPlants:Solyc01g106890.2.1} OS=Solanum lycopersicum (Tomato) PE=4 SV=1	PREDICTED: uncharacterized protein LOC101261663 [Solanum lycopersicum]
CPSSR_467|TGG|6|c71894.graph_c1:113-530	--	--	Molecular Function: sulfate transmembrane transporter activity (GO:0015116);; Cellular Component: membrane (GO:0016020);; Biological Process: single-organism transport (GO:0044765);;	--	--	Sulfate transporter 3.1 OS=Arabidopsis thaliana (Mouse-ear cress) PE=2 SV=1	Uncharacterized protein {ECO:0000313|EnsemblPlants:GSMUA_Achr1P26780_001} OS=Musa acuminata subsp. malaccensis (Wild banana) PE=4 SV=1	PREDICTED: sulfate transporter 3.1-like [Phoenix dactylifera]
CPSSR_94|AT|7|c70175.graph_c0:1500-1874	--	--	Molecular Function: DNA binding (GO:0003677);; Molecular Function: chromatin binding (GO:0003682);;	--	--	--	Putative uncharacterized protein {ECO:0000313|EMBL:CAN83719.1} OS=Vitis vinifera (Grape) PE=4 SV=1	PREDICTED: probable transcription factor GLK2 [Phoenix dactylifera]
CPSSR_219|CTC|5|c66176.graph_c0:702-1044	--	--	--	--	--	--	Uncharacterized protein {ECO:0000313|EnsemblPlants:GSMUA_Achr4P02580_001} OS=Musa acuminata subsp. malaccensis (Wild banana) PE=4 SV=1	PREDICTED: proline-rich receptor-like protein kinase PERK2, partial [Phoenix dactylifera]
CPSSR_257|GA|7|c73999.graph_c0:1432-1845	--	--	Molecular Function: carbon-nitrogen ligase activity, with glutamine as amido-N-donor (GO:0016884);;	--	--	--	Uncharacterized protein {ECO:0000313|EMBL:KDO50047.1} (Fragment) OS=Citrus sinensis (Sweet orange) PE=4 SV=1	hypothetical protein CISIN_1g0099911mg, partial [Citrus sinensis]
CPSSR_164|CGG|5|c73344.graph_c0:1692-2106	--	--	--	--	--	Proline-rich receptor-like protein kinase PERK10 GN=PERK10 OS=Arabidopsis thaliana (Mouse-ear cress) PE=2 SV=2	Coffea canephora DH200=94 genomic scaffold, scaffold_1 {ECO:0000313|EMBL:CDO96942.1} OS=Coffea canephora (Robusta coffee) PE=4 SV=1	PREDICTED: uncharacterized protein LOC104607597 [Nelumbo nucifera]
CPSSR_168|CGT|5|c72223.graph_c1:28-442	--	--	--	--	--	Proline-rich receptor-like protein kinase PERK14 GN=PERK14 OS=Arabidopsis thaliana (Mouse-ear cress) PE=2 SV=1	Uncharacterized protein {ECO:0000313|EMBL:KGN52917.1} OS=Cucumis sativus (Cucumber) PE=4 SV=1	--
CPSSR_158|CGG|5|c61153.graph_c0:690-1037	[C]	Energy production and conversion	Molecular Function: pyruvate dehydrogenase (acetyl-transferring) activity (GO:0004739);; Cellular Component: nucleus (GO:0005634);; Cellular Component: mitochondrion (GO:0005739);; Cellular Component: cytosol (GO:0005829);; Biological Process: glycolysis (GO:0006096);; Molecular Function: zinc ion binding (GO:0008270);; Biological Process: response to salt stress (GO:0009651);; Biological Process…	K00161|1e-20|rcu:RCOM_0699730|pyruvate dehydrogenase, putative (EC:1.2.4.1)	--	Pyruvate dehydrogenase E1 component subunit alpha, mitochondrial (Precursor) OS=Pisum sativum (Garden pea) PE=2 SV=1	Pyruvate dehydrogenase E1 component subunit alpha {ECO:0000256|RuleBase:RU361139} OS=Glycine max (Soybean) PE=4 SV=1	PREDICTED: pyruvate dehydrogenase E1 component subunit alpha-1, mitochondrial-like isoform X2 [Elaeis guineensis]
CPSSR_139|CCT|5|c38495.graph_c0:380-794	--	--	--	--	--	--	Uncharacterized protein {ECO:0000313|EnsemblPlants:GSMUA_Achr6P20440_001} OS=Musa acuminata subsp. malaccensis (Wild banana) PE=4 SV=1	PREDICTED: uncharacterized protein LOC105039876 [Elaeis guineensis]
CPSSR_88	--	--	--	--	CobN/Magnesium Chelatase	--	--	--
CPSSR_357|GGC|5|c69446.graph_c0:329-743	--	--	--	--	--	Vegetative cell wall protein gp1 (Precursor) GN=GP1 OS=Chlamydomonas reinhardtii (Chlamydomonas smithii) PE=1 SV=1	Uncharacterized protein {ECO:0000313|EnsemblPlants:GSMUA_Achr6P04680_001} OS=Musa acuminata subsp. malaccensis (Wild banana) PE=4 SV=1	PREDICTED: uncharacterized protein LOC103699806 [Phoenix dactylifera]
CPSSR_105|ATG|7|c30814.graph_c0:450-870	--	--	--	--	--	--	Uncharacterized protein {ECO:0000313|EnsemblPlants:GSMUA_Achr8P03100_001} OS=Musa acuminata subsp. malaccensis (Wild banana) PE=4 SV=1	PREDICTED: pre-rRNA-processing protein TSR2 [Elaeis guineensis]
CPSSR_242|CTT|5|c75220.graph_c0:410-824	--	--	--	--	--	Vegetative cell wall protein gp1 (Precursor) GN=GP1 OS=Chlamydomonas reinhardtii (Chlamydomonas smithii) PE=1 SV=1	Putative uncharacterized protein {ECO:0000313|EMBL:EFJ45309.1} OS=Volvox carteri (Green alga) PE=4 SV=1	hypothetical protein VOLCADRAFT_94396 [Volvox carteri f. nagariensis]
CPSSR_155|CGC|7|c67860.graph_c0:5005-5425	[R]	General function prediction only	Molecular Function: transferase activity, transferring phosphorus-containing groups (GO:0016772);;	--	--	LRR receptor-like serine/threonine-protein kinase RPK2 (Precursor) OS=Arabidopsis thaliana (Mouse-ear cress) PE=2 SV=1	LRR receptor-like serine/threonine-protein kinase RPK2 {ECO:0000313|EMBL:EXB38107.1} OS=Morus notabilis PE=4 SV=1	PREDICTED: LRR receptor-like serine/threonine-protein kinase RPK2 [Elaeis guineensis]
CPSSR_155	--	--	--	--	Leucine rich repeat N-terminal domain	--	--	--
CPSSR_131|CCG|5|c41111.graph_c0:92-506	--	--	Cellular Component: plant-type cell wall (GO:0009505);; Cellular Component: plasmodesma (GO:0009506);; Biological Process: plasmodesmata-mediated intercellular transport (GO:0010497);;	--	--	Cysteine-rich repeat secretory protein 11 (Precursor) GN=CRRSP11 OS=Arabidopsis thaliana (Mouse-ear cress) PE=1 SV=2	Uncharacterized protein {ECO:0000313|EnsemblPlants:GSMUA_Achr11P02500_001} OS=Musa acuminata subsp. malaccensis (Wild banana) PE=4 SV=1	PREDICTED: cysteine-rich repeat secretory protein 3-like [Musa acuminata subsp. malaccensis]
CPSSR_120|CAG|7|c67709.graph_c0:2522-2942	--	--	Molecular Function: DNA binding (GO:0003677);; Cellular Component: cytoplasm (GO:0005737);; Molecular Function: metal ion binding (GO:0046872);;	--	--	Zinc finger CCCH domain-containing protein 24 GN=OSJNBb0017F17.19 OS=Oryza sativa subsp. japonica (Rice) PE=2 SV=1	Uncharacterized protein {ECO:0000313|EMBL:ACN26630.1, ECO:0000313|EnsemblPlants:GRMZM5G845366_P01} OS=Zea mays (Maize) PE=2 SV=1	PREDICTED: zinc finger CCCH domain-containing protein 24-like [Elaeis guineensis]
CPSSR_465|TGG|5|c69982.graph_c0:413-827	--	--	--	K13463|1e-19|rcu:RCOM_0498810|Coronatine-insensitive protein, putative	--	Coronatine-insensitive protein 1 GN=T28M21.10 OS=Arabidopsis thaliana (Mouse-ear cress) PE=1 SV=1	Uncharacterized protein {ECO:0000313|EMBL:AFK44542.1} OS=Lotus japonicus (Lotus corniculatus var. japonicus) PE=2 SV=1	unknown [Lotus japonicus]
CPSSR_478|TTC|5|c57552.graph_c0:1519-1933	--	--	Biological Process: photoperiodism, flowering (GO:0048573);;	--	--	--	Uncharacterized protein {ECO:0000313|EnsemblPlants:Traes_3AL_979EB97DD.2} OS=Triticum aestivum (Wheat) PE=4 SV=1	PREDICTED: IST1 homolog isoform X2 [Elaeis guineensis]
CPSSR_118	--	--	--	--	Myb-like DNA-binding domain	--	--	--
CPSSR_312|GCC|7|c35422.graph_c0:897-1310	--	--	Cellular Component: plastid (GO:0009536);;	--	--	Formin-like protein 5 GN=P0453E05.107 OS=Oryza sativa subsp. japonica (Rice) PE=2 SV=2	Os04g0578200 protein {ECO:0000313|EMBL:BAF15552.2} OS=Oryza sativa subsp. japonica (Rice) PE=4 SV=2	Os04g0578200 [Oryza sativa Japonica Group]
CPSSR_422|TC|7|c57598.graph_c0:656-1001	--	--	Cellular Component: mitochondrion (GO:0005739);;	--	--	--	Putative uncharacterized protein {ECO:0000313|EMBL:EEF35385.1} OS=Ricinus communis (Castor bean) PE=4 SV=1	PREDICTED: glycine, alanine and asparagine-rich protein [Elaeis guineensis]
CPSSR_410	--	--	--	--	Universal stress protein family	--	--	--
CPSSR_464|TGG|5|c63029.graph_c0:154-568	--	--	--	--	--	Zinc finger protein ZAT5 GN=ZAT5 OS=Arabidopsis thaliana (Mouse-ear cress) PE=2 SV=1	Uncharacterized protein {ECO:0000313|EnsemblPlants:GSMUA_Achr11P21920_001} OS=Musa acuminata subsp. malaccensis (Wild banana) PE=4 SV=1	PREDICTED: zinc finger protein ZAT5-like [Elaeis guineensis]
CPSSR_134	--	--	--	--	Thioesterase superfamily	--	--	--
CPSSR_179|CT|6|c44645.graph_c0:18-429	--	--	--	--	--	Probable protein phosphatase 2C 55 GN=At4g16580 OS=Arabidopsis thaliana (Mouse-ear cress) PE=2 SV=2	Uncharacterized protein {ECO:0000313|EMBL:EYU18663.1} OS=Erythranthe guttata (Yellow monkey flower) PE=4 SV=1	--
CPSSR_51|AG|8|c73837.graph_c0:664-1079	--	--	--	--	--	--	Putative uncharacterized protein {ECO:0000313|EMBL:EAY74500.1} OS=Oryza sativa subsp. indica (Rice) PE=4 SV=1	PREDICTED: uncharacterized protein LOC103709005 [Phoenix dactylifera]
CPSSR_472	--	--	--	--	Heavy-metal-associated domain	--	--	--
CPSSR_466|TGG|5|c76769.graph_c0:169-583	--	--	--	--	--	--	Endonuclease, putative {ECO:0000313|EMBL:EEF36937.1} OS=Ricinus communis (Castor bean) PE=4 SV=1	PREDICTED: uncharacterized protein LOC105036289 [Elaeis guineensis]
CPSSR_132|CCG|5|c58345.graph_c0:1-319	--	--	--	--	--	--	--	expansin-like protein [Ceriporiopsis subvermispora B]
CPSSR_352|GGC|5|c55324.graph_c0:845-1259	--	--	--	--	--	Trihelix transcription factor ASIL2 {ECO:0000305} OS=Arabidopsis thaliana (Mouse-ear cress) PE=2 SV=1	Uncharacterized protein {ECO:0000313|EMBL:EYU42335.1} OS=Erythranthe guttata (Yellow monkey flower) PE=4 SV=1	PREDICTED: trihelix transcription factor ASIL2 [Sesamum indicum]
CPSSR_185|CT|6|c66889.graph_c0:2518-2929	--	--	--	--	--	--	Uncharacterized protein {ECO:0000313|EnsemblPlants:Si033459m} OS=Setaria italica (Foxtail millet) PE=4 SV=1	PREDICTED: beta-glucosidase 31-like [Phoenix dactylifera]
CPSSR_113|CAC|5|c34176.graph_c0:1624-1997	--	--	Molecular Function: ATP binding (GO:0005524);; Cellular Component: cytosol (GO:0005829);; Biological Process: reciprocal meiotic recombination (GO:0007131);; Biological Process: tRNA processing (GO:0008033);; Molecular Function: zinc ion binding (GO:0008270);; Biological Process: cytokinin biosynthetic process (GO:0009691);; Molecular Function: AMP dimethylallyltransferase activity (GO:0009824);;…	K00791|2e-31|pop:POPTR_200259|tRNA isopentenyltransferase	--	tRNA dimethylallyltransferase 2 GN=IPT2 OS=Arabidopsis thaliana (Mouse-ear cress) PE=1 SV=2	Uncharacterized protein {ECO:0000313|EnsemblPlants:MLOC_76403.6} OS=Hordeum vulgare var. distichum (Domesticated barley) PE=4 SV=1	PREDICTED: tRNA dimethylallyltransferase 2 isoform X3 [Elaeis guineensis]
CPSSR_449|TG|6|c71573.graph_c0:4990-5401	[R]	General function prediction only	Molecular Function: ARF guanyl-nucleotide exchange factor activity (GO:0005086);; Cellular Component: early endosome (GO:0005769);; Cellular Component: trans-Golgi network (GO:0005802);; Cellular Component: cytosol (GO:0005829);; Biological Process: organ morphogenesis (GO:0009887);; Biological Process: tissue development (GO:0009888);; Biological Process: positive regulation of organelle organiz…	K13462|1e-55|sbi:SORBI_02g036510|hypothetical protein	--	Brefeldin A-inhibited guanine nucleotide-exchange protein 5 GN=F7K15_150 OS=Arabidopsis thaliana (Mouse-ear cress) PE=1 SV=2	Uncharacterized protein {ECO:0000313|EnsemblPlants:Traes_2BS_D2A3A5041.2} OS=Triticum aestivum (Wheat) PE=4 SV=1	PREDICTED: brefeldin A-inhibited guanine nucleotide-exchange protein 5 [Phoenix dactylifera]
CPSSR_310	--	--	--	--	RNA recognition motif. (a.k.a. RRM, RBD, or RNP domain);; RNA recognition motif (a.k.a. RRM, RBD, or RNP domain);; RNA recognition motif. (a.k.a. RRM, RBD, or RNP domain)	--	--	--
CPSSR_440|TCG|5|c73571.graph_c0:296-710	--	--	--	--	--	--	Uncharacterized protein {ECO:0000313|EnsemblPlants:Si016137m} OS=Setaria italica (Foxtail millet) PE=4 SV=1	PREDICTED: DEAD-box ATP-dependent RNA helicase ISE2, chloroplastic-like [Setaria italica]
CPSSR_264|GAA|7|c65738.graph_c0:1851-2266	--	--	Biological Process: malate metabolic process (GO:0006108);; Molecular Function: malate dehydrogenase (decarboxylating) (NAD+) activity (GO:0016619);; Molecular Function: metal ion binding (GO:0046872);; Molecular Function: NAD binding (GO:0051287);; Biological Process: oxidation-reduction process (GO:0055114);;	K00028|5e-28|rcu:RCOM_1614520|malic enzyme, putative (EC:1.1.1.39)	--	NAD-dependent malic enzyme 59 kDa isoform, mitochondrial (Precursor) OS=Solanum tuberosum (Potato) PE=1 SV=1	Malic enzyme {ECO:0000256|RuleBase:RU003426} OS=Musa acuminata subsp. malaccensis (Wild banana) PE=3 SV=1	PREDICTED: NAD-dependent malic enzyme 59 kDa isoform, mitochondrial isoform X3 [Phoenix dactylifera]
CPSSR_291|GCA|5|c38128.graph_c0:68-482	--	--	--	--	--	--	Putative uncharacterized protein {ECO:0000313|EMBL:CBI27058.3} OS=Vitis vinifera (Grape) PE=4 SV=1	PREDICTED: uncharacterized protein LOC105041278 [Elaeis guineensis]
CPSSR_85	--	--	--	--	Ribosomal protein L22p/L17e	--	--	--
CPSSR_128|CCA|7|c73319.graph_c0:177-597	--	--	--	--	--	Formin-like protein 5 GN=P0453E05.107 OS=Oryza sativa subsp. japonica (Rice) PE=2 SV=2	Uncharacterized protein {ECO:0000313|EMBL:CBN79819.1} OS=Ectocarpus siliculosus (Brown alga) PE=4 SV=1	PREDICTED: formin-like protein 20-like [Solanum tuberosum]
CPSSR_12|AC|6|c86547.graph_c0:1-338	--	--	--	--	--	--	Putative uncharacterized protein Sb01g015855 {ECO:0000313|EMBL:EER91301.1} (Fragment) OS=Sorghum bicolor (Sorghum) PE=4 SV=1	hypothetical protein SORBIDRAFT_01g015855 [Sorghum bicolor]
CPSSR_308	--	--	--	--	alpha/beta hydrolase fold;; Carboxylesterase family	--	--	--
CPSSR_332|GCT|5|c57911.graph_c0:240-654	--	--	Cellular Component: membrane part (GO:0044425);;	--	--	Probable signal peptidase complex subunit 1 GN=At2g22425 OS=Arabidopsis thaliana (Mouse-ear cress) PE=2 SV=1	Uncharacterized protein {ECO:0000313|EnsemblPlants:MLOC_7166.1} OS=Hordeum vulgare var. distichum (Domesticated barley) PE=4 SV=1	PREDICTED: uncharacterized protein LOC103701764 [Phoenix dactylifera]
CPSSR_241|CTT|5|c70760.graph_c0:3030-3444	--	--	Biological Process: RNA splicing, via endonucleolytic cleavage and ligation (GO:0000394);; Molecular Function: protein binding (GO:0005515);; Cellular Component: nucleus (GO:0005634);; Biological Process: cell-cell signaling (GO:0007267);; Biological Process: serine family amino acid metabolic process (GO:0009069);; Biological Process: methionine biosynthetic process (GO:0009086);; Biological Pro…	--	--	ETO1-like protein 1 GN=EOL1 OS=Arabidopsis thaliana (Mouse-ear cress) PE=1 SV=1	Uncharacterized protein {ECO:0000313|EMBL:ACR34874.1} OS=Zea mays (Maize) PE=2 SV=1	uncharacterized protein LOC100501097 [Zea mays]
CPSSR_261	--	--	--	--	RING-variant domain	--	--	--
CPSSR_341|GGA|5|c43196.graph_c0:104-518	--	--	--	--	--	Lysine-rich arabinogalactan protein 19 (Precursor) GN=AGP19 OS=Arabidopsis thaliana (Mouse-ear cress) PE=2 SV=2	Uncharacterized protein {ECO:0000313|EMBL:ESR60149.1} OS=Citrus clementina PE=4 SV=1	PREDICTED: UPF0496 protein At3g19330-like [Citrus sinensis]
CPSSR_3|AAG|6|c43824.graph_c0:2155-2572	--	--	--	--	--	Phytosulfokine receptor 1 (Precursor) GN=PSKR OS=Daucus carota (Wild carrot) PE=1 SV=1	Serine/threonine-protein kinase bri1, putative {ECO:0000313|EMBL:EEF47491.1} OS=Ricinus communis (Castor bean) PE=4 SV=1	PREDICTED: LRR receptor-like serine/threonine-protein kinase GSO1 [Elaeis guineensis]
CPSSR_228|CTC|6|c63641.graph_c0:199-616	--	--	Cellular Component: plastid (GO:0009536);;	K00161|9e-22|vvi:100264423|similar to putative pyruvate dehydrogenase E1 alpha subunit	--	Pyruvate dehydrogenase E1 component subunit alpha-3, chloroplastic (Precursor) OS=Arabidopsis thaliana (Mouse-ear cress) PE=1 SV=1	Pyruvate dehydrogenase E1 component subunit alpha {ECO:0000256|RuleBase:RU361139} OS=Musa acuminata subsp. malaccensis (Wild banana) PE=4 SV=1	PREDICTED: LOW QUALITY PROTEIN: pyruvate dehydrogenase E1 component subunit alpha-3, chloroplastic-like [Elaeis guineensis]
CPSSR_73|AGCT|5|c56518.graph_c0:172-591	--	--	Biological Process: protein import into nucleus, translocation (GO:0000060);; Molecular Function: DNA binding (GO:0003677);; Molecular Function: sequence-specific DNA binding transcription factor activity (GO:0003700);; Cellular Component: nucleus (GO:0005634);; Cellular Component: cytoplasm (GO:0005737);; Biological Process: regulation of transcription, DNA-templated (GO:0006355);; Molecular Fun…	--	--	Agamous-like MADS-box protein AGL19 GN=AGL19 OS=Arabidopsis thaliana (Mouse-ear cress) PE=1 SV=1	Uncharacterized protein {ECO:0000313|EMBL:KCW80579.1} (Fragment) OS=Eucalyptus grandis (Flooded gum) PE=4 SV=1	hypothetical protein EUGRSUZ_C01942, partial [Eucalyptus grandis]
CPSSR_174|CT|6|c33518.graph_c1:1-367	--	--	Cellular Component: chromatin (GO:0000785);; Molecular Function: DNA binding (GO:0003677);; Molecular Function: chromatin binding (GO:0003682);; Molecular Function: sequence-specific DNA binding transcription factor activity (GO:0003700);; Biological Process: glucose catabolic process (GO:0006007);; Biological Process: chromatin assembly or disassembly (GO:0006333);; Biological Process: regulatio…	--	--	High mobility group B protein 1 GN=At3g51880 OS=Arabidopsis thaliana (Mouse-ear cress) PE=1 SV=1	Putative uncharacterized protein {ECO:0000313|EMBL:CAN74566.1} OS=Vitis vinifera (Grape) PE=4 SV=1	PREDICTED: high mobility group B protein 1-like [Elaeis guineensis]
CPSSR_121	--	--	--	--	Plant protein of unknown function (DUF641)	--	--	--
CPSSR_277|GAG|5|c74793.graph_c0:379-793	--	--	--	K13947|4e-09|osa:4340580|Os06g0232300	--	Probable auxin efflux carrier component 1c GN=P0479H10.14 OS=Oryza sativa subsp. japonica (Rice) PE=2 SV=1	Uncharacterized protein {ECO:0000313|EnsemblPlants:TRIUR3_21048-P1} OS=Triticum urartu (Red wild einkorn) PE=4 SV=1	putative auxin efflux carrier component 1c [Triticum urartu]
CPSSR_315|GCG|5|c35104.graph_c0:65-479	--	--	Molecular Function: oligosaccharyl transferase activity (GO:0004576);; Cellular Component: endoplasmic reticulum membrane (GO:0005789);; Cellular Component: plasma membrane (GO:0005886);; Biological Process: protein glycosylation (GO:0006486);; Cellular Component: plastid (GO:0009536);; Cellular Component: integral component of membrane (GO:0016021);;	K07151|9e-29|zma:100382512|hypothetical protein LOC100382512	--	Dolichyl-diphosphooligosaccharide--protein glycosyltransferase subunit STT3B OS=Oryza sativa subsp. japonica (Rice) PE=2 SV=2	OO_Ba0005L10-OO_Ba0081K17.25 protein {ECO:0000313|EMBL:CBG76274.1} OS=Oryza officinalis PE=4 SV=1	PREDICTED: dolichyl-diphosphooligosaccharide--protein glycosyltransferase subunit STT3B-like [Phoenix dactylifera]
CPSSR_316|GCG|5|c42094.graph_c1:68-482	--	--	--	--	--	Leucine-rich repeat extensin-like protein 1 (Precursor) GN=LRX1 OS=Arabidopsis thaliana (Mouse-ear cress) PE=1 SV=1	Uncharacterized protein {ECO:0000313|EnsemblPlants:GSMUA_Achr11P18310_001} OS=Musa acuminata subsp. malaccensis (Wild banana) PE=4 SV=1	PREDICTED: ingression protein fic1-like [Elaeis guineensis]
CPSSR_405|TAT|6|c41977.graph_c0:1199-1604	--	--	Molecular Function: transporter activity (GO:0005215);; Cellular Component: cytoplasm (GO:0005737);; Biological Process: transport (GO:0006810);; Biological Process: autophagy (GO:0006914);; Biological Process: leaf senescence (GO:0010150);; Biological Process: response to starvation (GO:0042594);;	K08339|3e-10|vvi:100249011|hypothetical protein LOC100249011	--	Autophagy protein 5 GN=MKP11_14 OS=Arabidopsis thaliana (Mouse-ear cress) PE=2 SV=1	Autophagy protein 5 {ECO:0000256|RuleBase:RU361202} OS=Amborella trichopoda PE=3 SV=1	PREDICTED: autophagy protein 5 isoform X4 [Phoenix dactylifera]
CPSSR_308|GCC|6|c68762.graph_c1:45-462	[I]	Lipid transport and metabolism	Biological Process: metabolic process (GO:0008152);; Molecular Function: hydrolase activity (GO:0016787);;	--	--	Probable carboxylesterase 4 GN=CXE4 OS=Arabidopsis thaliana (Mouse-ear cress) PE=2 SV=1	Uncharacterized protein {ECO:0000313|EnsemblPlants:GSMUA_Achr6P04360_001} OS=Musa acuminata subsp. malaccensis (Wild banana) PE=4 SV=1	PREDICTED: tuliposide A-converting enzyme 1, chloroplastic-like [Musa acuminata subsp. malaccensis]
CPSSR_332	--	--	--	--	Microsomal signal peptidase 12 kDa subunit (SPC12)	--	--	--
CPSSR_222|CTC|5|c75144.graph_c0:136-550	--	--	--	--	--	Leucine-rich repeat extensin-like protein 5 (Precursor) GN=LRX5 OS=Arabidopsis thaliana (Mouse-ear cress) PE=2 SV=2	Uncharacterized protein {ECO:0000313|EMBL:EEE87821.2} OS=Populus trichocarpa (Western balsam poplar) PE=4 SV=2	hypothetical protein POPTR_0009s10030g [Populus trichocarpa]
CPSSR_135|CCG|6|c39532.graph_c0:386-803	--	--	Molecular Function: structural constituent of ribosome (GO:0003735);; Cellular Component: ribosome (GO:0005840);; Biological Process: translation (GO:0006412);; Cellular Component: plastid (GO:0009536);;	--	--	Uncharacterized protein At5g19025 GN=At5g19025 OS=Arabidopsis thaliana (Mouse-ear cress) PE=2 SV=3	Uncharacterized protein {ECO:0000313|EnsemblPlants:GSMUA_Achr11P14220_001} OS=Musa acuminata subsp. malaccensis (Wild banana) PE=4 SV=1	PREDICTED: uncharacterized protein At5g19025-like [Phoenix dactylifera]
CPSSR_361|GGC|5|c75322.graph_c0:266-680	--	--	--	--	--	Formin-like protein 5 GN=P0453E05.107 OS=Oryza sativa subsp. japonica (Rice) PE=2 SV=2	Uncharacterized protein {ECO:0000313|EnsemblPlants:GSMUA_Achr4P17560_001} OS=Musa acuminata subsp. malaccensis (Wild banana) PE=4 SV=1	PREDICTED: uncharacterized protein LOC103712057 [Phoenix dactylifera]
CPSSR_161|CGG|5|c66596.graph_c0:1-328	--	--	--	--	--	Protein RIK OS=Zea mays (Maize) PE=1 SV=1	Uncharacterized protein {ECO:0000313|EMBL:EMJ18415.1} OS=Prunus persica (Peach) PE=4 SV=1	PREDICTED: protein RIK isoform X2 [Nelumbo nucifera]
CPSSR_463|TGG|5|c55324.graph_c0:1170-1553	--	--	--	--	--	Leucine-rich repeat extensin-like protein 6 (Precursor) GN=LRX6 OS=Arabidopsis thaliana (Mouse-ear cress) PE=2 SV=1	Uncharacterized protein {ECO:0000313|EMBL:KGN50212.1} OS=Cucumis sativus (Cucumber) PE=4 SV=1	hypothetical protein Csa_5G160150 [Cucumis sativus]
CPSSR_118|CAG|5|c71854.graph_c0:601-1015	--	--	--	--	--	Transcription repressor KAN1 GN=MQK4.31 OS=Arabidopsis thaliana (Mouse-ear cress) PE=1 SV=1	Uncharacterized protein {ECO:0000313|EnsemblPlants:GSMUA_Achr8P22900_001} OS=Musa acuminata subsp. malaccensis (Wild banana) PE=4 SV=1	PREDICTED: transcription repressor KAN1 [Musa acuminata subsp. malaccensis]
CPSSR_304|GCC|5|c73261.graph_c0:822-1236	[J]	Translation, ribosomal structure and biogenesis	Biological Process: biosynthetic process (GO:0009058);; Cellular Component: chloroplast (GO:0009507);; Biological Process: cellular component organization (GO:0016043);; Biological Process: RNA metabolic process (GO:0016070);; Biological Process: single-organism cellular process (GO:0044763);;	--	--	DAG protein, chloroplastic (Precursor) GN=DAG OS=Antirrhinum majus (Garden snapdragon) PE=2 SV=1	Uncharacterized protein {ECO:0000313|EMBL:KCW74872.1} OS=Eucalyptus grandis (Flooded gum) PE=4 SV=1	PREDICTED: DAG protein, chloroplastic [Musa acuminata subsp. malaccensis]
CPSSR_284|GAT|5|c76215.graph_c0:264-678	--	--	--	--	--	--	Putative uncharacterized protein {ECO:0000313|EMBL:CCB51095.1} OS=Vitis vinifera (Grape) PE=4 SV=1	PREDICTED: nucleolar protein 14 [Musa acuminata subsp. malaccensis]
CPSSR_75|AGG|5|c57786.graph_c0:2040-2406	--	--	--	--	--	Formin-like protein 5 GN=P0453E05.107 OS=Oryza sativa subsp. japonica (Rice) PE=2 SV=2	Metalloproteinase, extracellular matrix glycoprotein VMP9 {ECO:0000313|EMBL:EFJ50634.1} OS=Volvox carteri (Green alga) PE=4 SV=1	metalloproteinase, extracellular matrix glycoprotein VMP9 [Volvox carteri f. nagariensis]
CPSSR_311|GCC|6|c75070.graph_c0:164-581	--	--	--	--	--	Formin-like protein 14 GN=FH14 OS=Arabidopsis thaliana (Mouse-ear cress) PE=3 SV=3	Putative uncharacterized protein {ECO:0000313|EMBL:EFJ34497.1} OS=Selaginella moellendorffii (Spikemoss) PE=4 SV=1	PREDICTED: mediator-associated protein 1-like [Phoenix dactylifera]
CPSSR_137|CCG|6|c72646.graph_c0:3-420	--	--	--	--	--	Sulfated surface glycoprotein 185 (Precursor) OS=Volvox carteri (Green alga) PE=1 SV=1	Uncharacterized protein {ECO:0000313|EMBL:EOD25546.1} OS=Emiliania huxleyi CCMP1516 PE=4 SV=1	PREDICTED: formin-like protein 5 [Musa acuminata subsp. malaccensis]
CPSSR_346|GGA|5|c74070.graph_c0:1-355	--	--	--	--	--	UDP-glucuronic acid decarboxylase 4 GN=UXS4 OS=Arabidopsis thaliana (Mouse-ear cress) PE=2 SV=1	Uncharacterized protein {ECO:0000313|EnsemblPlants:GSMUA_AchrUn_randomP25230_001 } OS=Musa acuminata subsp. malaccensis (Wild banana) PE=4 SV=1	PREDICTED: UDP-glucuronic acid decarboxylase 2-like, partial [Musa acuminata subsp. malaccensis]
CPSSR_349|GGAA|6|c66210.graph_c0:39-462	--	--	--	--	--	Proline-rich receptor-like protein kinase PERK1 GN=PERK1 OS=Arabidopsis thaliana (Mouse-ear cress) PE=2 SV=1	Putative uncharacterized protein Sb06g016390 {ECO:0000313|EMBL:EES12146.1} OS=Sorghum bicolor (Sorghum) PE=4 SV=1	--
CPSSR_372|GTC|5|c42357.graph_c0:118-532	--	--	Molecular Function: ribokinase activity (GO:0004747);; Biological Process: D-ribose metabolic process (GO:0006014);;	--	--	--	Uncharacterized protein {ECO:0000313|EnsemblPlants:GSMUA_Achr1P11060_001} OS=Musa acuminata subsp. malaccensis (Wild banana) PE=3 SV=1	PREDICTED: ribokinase-like [Elaeis guineensis]
CPSSR_364|GGC|6|c69061.graph_c0:2928-3345	[O]	Posttranslational modification, protein turnover, chaperones	--	--	--	Zinc finger CCCH domain-containing protein 22 OS=Oryza sativa subsp. japonica (Rice) PE=2 SV=2	Uncharacterized protein {ECO:0000313|EnsemblPlants:GSMUA_Achr5P27800_001} OS=Musa acuminata subsp. malaccensis (Wild banana) PE=4 SV=1	PREDICTED: zinc finger CCCH domain-containing protein 53-like isoform X2 [Phoenix dactylifera]
CPSSR_79|AGG|5|c70814.graph_c1:1-357	--	--	--	--	--	Formin-like protein 3 OS=Oryza sativa subsp. japonica (Rice) PE=2 SV=2	Formin-like protein {ECO:0000256|RuleBase:RU361260} OS=Coffea canephora (Robusta coffee) PE=3 SV=1	PREDICTED: LOW QUALITY PROTEIN: formin-like protein 14 [Nicotiana tomentosiformis]
CPSSR_67|AGA|7|c63505.graph_c0:258-678	[J]	Translation, ribosomal structure and biogenesis	--	--	--	Dehydrin COR410 GN=COR410 OS=Triticum aestivum (Wheat) PE=2 SV=1	SK3-type dehydrin {ECO:0000313|EMBL:AEI54683.1} OS=Musa ABB Group PE=2 SV=1	PREDICTED: dehydrin COR410-like [Elaeis guineensis]
CPSSR_437|TCC|6|c65319.graph_c0:143-560	--	--	Biological Process: DNA metabolic process (GO:0006259);; Biological Process: gene silencing (GO:0016458);; Biological Process: histone methylation (GO:0016571);; Biological Process: regulation of nucleobase-containing compound metabolic process (GO:0019219);; Cellular Component: cell part (GO:0044464);; Biological Process: protein modification by small protein conjugation or removal (GO:0070647);…	--	--	Formin-like protein 14 GN=FH14 OS=Arabidopsis thaliana (Mouse-ear cress) PE=3 SV=3	Uncharacterized protein {ECO:0000313|EnsemblPlants:GSMUA_Achr9P13550_001} OS=Musa acuminata subsp. malaccensis (Wild banana) PE=4 SV=1	PREDICTED: protein CYPRO4-like [Elaeis guineensis]
CPSSR_141|CCT|5|c62676.graph_c0:293-707	--	--	--	--	--	Transcription factor UNE12 GN=T10P11.13 OS=Arabidopsis thaliana (Mouse-ear cress) PE=2 SV=2	Uncharacterized protein {ECO:0000313|EMBL:KDO68565.1} OS=Citrus sinensis (Sweet orange) PE=4 SV=1	PREDICTED: transcription factor UNE12 isoform X2 [Nelumbo nucifera]
CPSSR_284	--	--	--	--	Nop14-like family	--	--	--
CPSSR_360|GGC|5|c74148.graph_c0:1011-1425	--	--	--	--	--	--	Uncharacterized protein {ECO:0000313|EnsemblPlants:Si036190m} OS=Setaria italica (Foxtail millet) PE=4 SV=1	PREDICTED: uncharacterized protein LOC101755828 isoform X2 [Setaria italica]
CPSSR_34|AG|7|c63853.graph_c0:1-377	--	--	--	--	--	Protein Brevis radix-like 4 GN=BRXL4 OS=Arabidopsis thaliana (Mouse-ear cress) PE=2 SV=1	Putative brevis radix protein {ECO:0000313|EMBL:AEW31352.1} (Fragment) OS=Elaeis guineensis var. tenera (Oil palm) PE=4 SV=1	unnamed protein product [Vitis vinifera]
CPSSR_126	--	--	--	--	Auxin responsive protein	--	--	--
CPSSR_150|CGC|5|c60722.graph_c0:208-566	--	--	--	--	--	Vegetative cell wall protein gp1 (Precursor) GN=GP1 OS=Chlamydomonas reinhardtii (Chlamydomonas smithii) PE=1 SV=1	Putative uncharacterized protein {ECO:0000313|EMBL:EEF40366.1} OS=Ricinus communis (Castor bean) PE=4 SV=1	conserved hypothetical protein [Ricinus communis]
CPSSR_175	--	--	--	--	Uncharacterised protein family (UPF0041)	--	--	--
CPSSR_340|GGA|5|c35437.graph_c0:1-403	--	--	Biological Process: fatty acid metabolic process (GO:0006631);; Cellular Component: plastid (GO:0009536);; Molecular Function: oxidoreductase activity (GO:0016491);; Molecular Function: metal ion binding (GO:0046872);;	K03921|2e-13|vvi:100266553|hypothetical protein LOC100266553	--	Acyl-[acyl-carrier-protein] desaturase, chloroplastic (Precursor) OS=Elaeis guineensis var. tenera (Oil palm) PE=2 SV=2	Acyl-[acyl-carrier-protein] desaturase {ECO:0000256|RuleBase:RU000582} (Fragment) OS=Elaeis oleifera (American oil palm) PE=2 SV=1	stearoyl-acyl-carrier protein desaturase [Elaeis oleifera]
CPSSR_315	--	--	--	--	Oligosaccharyl transferase STT3 subunit	--	--	--
CPSSR_471|TGT|5|c59558.graph_c0:989-1403	--	--	--	--	--	--	Uncharacterized protein {ECO:0000313|EMBL:ERN04267.1} OS=Amborella trichopoda PE=4 SV=1	hypothetical protein AMTR_s00077p00164670 [Amborella trichopoda]
CPSSR_144|CGA|5|c57580.graph_c0:245-659	--	--	--	--	--	Formin-like protein 13 GN=FH13 OS=Arabidopsis thaliana (Mouse-ear cress) PE=2 SV=3	Pathogenesis-related protein 1-like protein {ECO:0000313|EMBL:EFJ52765.1} OS=Volvox carteri (Green alga) PE=4 SV=1	pathogenesis-related protein 1-like protein [Volvox carteri f. nagariensis]
CPSSR_418|TC|6|c72798.graph_c0:1-400	--	--	--	--	--	--	Uncharacterized protein {ECO:0000313|EnsemblPlants:ORGLA09G0116700.1} OS=Oryza glaberrima (African rice) PE=4 SV=1	hypothetical protein JCGZ_22577 [Jatropha curcas]
CPSSR_446|TCT|6|c77108.graph_c0:434-851	--	--	Molecular Function: nucleotide binding (GO:0000166);; Molecular Function: protein serine/threonine kinase activity (GO:0004674);;	--	--	Probable LRR receptor-like serine/threonine-protein kinase At5g65240 (Precursor) GN=At5g65240 OS=Arabidopsis thaliana (Mouse-ear cress) PE=2 SV=1	Kinase protein with adenine nucleotide alpha hydrolases-like domain {ECO:0000313|EMBL:EOY16450.1} OS=Theobroma cacao (Cacao) PE=3 SV=1	PREDICTED: LOW QUALITY PROTEIN: cyclin-dependent kinase 12-like [Phoenix dactylifera]
CPSSR_156|CGG|5|c43242.graph_c0:1-407	--	--	--	--	--	--	Uncharacterized protein {ECO:0000313|EnsemblPlants:GSMUA_Achr6P18990_001} OS=Musa acuminata subsp. malaccensis (Wild banana) PE=4 SV=1	PREDICTED: uncharacterized protein LOC104104710 [Nicotiana tomentosiformis]
CPSSR_76|AGG|5|c62898.graph_c1:268-660	[J]	Translation, ribosomal structure and biogenesis	--	--	--	--	Uncharacterized protein {ECO:0000313|EMBL:EOD36493.1} (Fragment) OS=Emiliania huxleyi CCMP1516 PE=4 SV=1	hypothetical protein EMIHUDRAFT_455048, partial [Emiliania huxleyi CCMP1516]
CPSSR_73	--	--	--	--	SRF-type transcription factor (DNA-binding and dimerisation domain)	--	--	--
CPSSR_117|CAG|5|c51770.graph_c0:202-616	--	--	--	--	--	--	F-box and wd40 domain protein, putative {ECO:0000313|EMBL:EEF52504.1} OS=Ricinus communis (Castor bean) PE=4 SV=1	PREDICTED: uncharacterized WD repeat-containing protein alr3466-like [Fragaria vesca subsp. vesca]
CPSSR_216|CTC|5|c55853.graph_c1:1-307	--	--	Molecular Function: peptidase inhibitor activity (GO:0030414);;	--	--	Cysteine proteinase inhibitor 5 (Precursor) GN=CYS5 OS=Arabidopsis thaliana (Mouse-ear cress) PE=2 SV=2	Uncharacterized protein {ECO:0000313|EnsemblPlants:GSMUA_Achr4P13950_001} OS=Musa acuminata subsp. malaccensis (Wild banana) PE=4 SV=1	PREDICTED: cysteine proteinase inhibitor 1 {ECO:0000303|PubMed:14697268}-like [Musa acuminata subsp. malaccensis]
CPSSR_393	--	--	--	--	Ubiquitin-conjugating enzyme	--	--	--
CPSSR_229|CTC|7|c73916.graph_c0:110-530	--	--	--	--	--	Chloroplast stem-loop binding protein of 41 kDa a, chloroplastic (Precursor) GN=CSP41A OS=Arabidopsis thaliana (Mouse-ear cress) PE=1 SV=1	NAD dependent epimerase/dehydratase, putative {ECO:0000313|EMBL:EEF41706.1} OS=Ricinus communis (Castor bean) PE=4 SV=1	PREDICTED: chloroplast stem-loop binding protein of 41 kDa a, chloroplastic [Elaeis guineensis]
CPSSR_343|GGA|5|c69225.graph_c0:940-1354	--	--	--	--	--	Formin-like protein 16 (Precursor) GN=OsJ_008039 OS=Oryza sativa subsp. japonica (Rice) PE=2 SV=1	Formin-like protein {ECO:0000256|RuleBase:RU361260} OS=Brassica napus (Rape) PE=3 SV=1	BnaC03g03230D [Brassica napus]
CPSSR_286|GATG|6|c66696.graph_c0:1215-1638	--	--	--	--	--	--	Uncharacterized protein {ECO:0000313|EMBL:EMJ24747.1} OS=Prunus persica (Peach) PE=4 SV=1	PREDICTED: uncharacterized protein LOC103324043 [Prunus mume]
CPSSR_232|CTG|5|c57687.graph_c0:667-1081	--	--	Cellular Component: nucleus (GO:0005634);; Cellular Component: cytosol (GO:0005829);;	--	--	--	Uncharacterized protein {ECO:0000313|EMBL:KDP25028.1} OS=Jatropha curcas (Barbados nut) PE=4 SV=1	PREDICTED: uncharacterized protein LOC103707047 isoform X1 [Phoenix dactylifera]
CPSSR_16	--	--	--	--	Sugar (and other) transporter	--	--	--
CPSSR_219	--	--	--	--	VQ motif	--	--	--
CPSSR_303|GCC|5|c68726.graph_c0:111-525	--	--	--	--	--	--	Uncharacterized protein {ECO:0000313|EnsemblPlants:GSMUA_Achr2P21310_001} OS=Musa acuminata subsp. malaccensis (Wild banana) PE=4 SV=1	PREDICTED: uncharacterized protein LOC103968493 [Musa acuminata subsp. malaccensis]
CPSSR_63	--	--	--	--	Domain of unknown function (DUF4228)	--	--	--
CPSSR_65|AGA|6|c34514.graph_c0:1337-1754	--	--	--	--	--	Transcription repressor OFP3 GN=OFP3 OS=Arabidopsis thaliana (Mouse-ear cress) PE=1 SV=1	Uncharacterized protein {ECO:0000313|EMBL:EMJ06466.1} OS=Prunus persica (Peach) PE=4 SV=1	hypothetical protein PRUPE_ppa006439mg [Prunus persica]
CPSSR_271|GAG|5|c41113.graph_c0:1689-2103	--	--	--	--	--	Proline-rich receptor-like protein kinase PERK8 GN=PERK8 OS=Arabidopsis thaliana (Mouse-ear cress) PE=1 SV=1	Os02g0557000 protein {ECO:0000313|EMBL:BAH91751.1} (Fragment) OS=Oryza sativa subsp. japonica (Rice) PE=4 SV=1	PREDICTED: leucine-rich repeat extensin-like protein 4 [Pyrus x bretschneideri]
CPSSR_482|TTG|5|c43155.graph_c0:306-720	--	--	Molecular Function: hydrolase activity (GO:0016787);;	--	--	--	Uncharacterized protein {ECO:0000313|EMBL:KCW77462.1} OS=Eucalyptus grandis (Flooded gum) PE=3 SV=1	PREDICTED: uncharacterized protein LOC103722247 [Phoenix dactylifera]
CPSSR_238|CTG|6|c68281.graph_c0:859-1276	[J]	Translation, ribosomal structure and biogenesis	Cellular Component: mitochondrion (GO:0005739);;	--	--	Zinc finger CCCH domain-containing protein 28 GN=OJ000114_01.2 OS=Oryza sativa subsp. japonica (Rice) PE=2 SV=1	Uncharacterized protein {ECO:0000313|EnsemblPlants:GSMUA_Achr8P30540_001} OS=Musa acuminata subsp. malaccensis (Wild banana) PE=4 SV=1	PREDICTED: LOW QUALITY PROTEIN: ubiquinone biosynthesis protein COQ9-B, mitochondrial [Elaeis guineensis]
CPSSR_28|AG|7|c38249.graph_c0:2106-2519	--	--	--	--	--	Formin-like protein 5 GN=P0453E05.107 OS=Oryza sativa subsp. japonica (Rice) PE=2 SV=2	--	--
CPSSR_217|CTC|5|c63607.graph_c0:796-1210	--	--	Molecular Function: binding (GO:0005488);; Cellular Component: mitochondrion (GO:0005739);;	K03687|2e-34|vvi:100252150|hypothetical protein LOC100252150	--	--	GrpE protein homolog {ECO:0000256|RuleBase:RU000640} OS=Amborella trichopoda PE=3 SV=1	PREDICTED: grpE protein homolog, mitochondrial-like [Phoenix dactylifera]
CPSSR_98	--	--	--	--	Cotton fibre expressed protein	--	--	--
CPSSR_145|CGA|6|c43755.graph_c0:1446-1863	--	--	--	--	--	Anther-specific proline-rich protein APG (Fragment) GN=APG OS=Brassica napus (Rape) PE=2 SV=1	Uncharacterized protein {ECO:0000313|EMBL:EOD21883.1} (Fragment) OS=Emiliania huxleyi CCMP1516 PE=4 SV=1	PREDICTED: uncharacterized protein LOC103720028 [Phoenix dactylifera]
CPSSR_195	--	--	--	--	Domain of unknown function (DUF4228)	--	--	--
