# Supplementary material for: Develop a preliminary core germplasm with the novel polymorphism EST-SSRs derived from three transcriptomes of colored calla lily (Zantedeschia hybrida)
Source: Front Plant Sci. 2023 Feb 2;14:1055881. doi: 10.3389/fpls.2023.1055881 (PMC9933510; doi:10.3389/fpls.2023.1055881)
Supplement: Supplementary Table 5 — Primer sequences of 460 EST SSRs used for marker validation. [file Table_5.xlsx]

## Sheet: Primer sequences of 460 EST-SSR
Table S5 Primer sequences of 460 EST-SSR markers used for marker validation.
Loci	CPSSRID	Motif	Ta	Forward primer (5'-3')	Reverse primer (5'-3')	Size (bp)
ZaCP001	CPSSR_1	AAC	58.567	TGCAAGAAACTTTGGGTGTTGA	ACATCAATCCAATGGTGCTTGA	167
ZaCP002	CPSSR_10	AC	57.234	GCTTTGCAACCTCTCTAGCC	TCACACAGCTATGCATCACA	133
ZaCP003	CPSSR_100	AT	60.035	CACGAAGGTCGCTCCCTTAA	AGGCATGCAGAGTACCCAAC	194
ZaCP004	CPSSR_101	ATA	59.898	ACAGCTCAGTTCCACTCCCT	TGTGATACGTCGGCTGATGG	174
ZaCP005	CPSSR_102	ATC	60.322	GGTGGATCCCTCGCTTATCG	GCCACTGTGGGAAGTACTGG	129
ZaCP006	CPSSR_103	ATC	59.477	TAAACACAGCCTGGCACCAT	CAGCTGGTGAAATGGAACGG	149
ZaCP007	CPSSR_104	ATG	59.023	GCCAGTCAGCCAGTGAGAAA	CTTGCTCCACAGTAGGACCA	194
ZaCP008	CPSSR_105	ATG	59.965	GCATCAGTTGAAAGGCTGAGG	TCTCTGGGTTTTGGCTCGTC	176
ZaCP009	CPSSR_106	ATTT	60.287	CAGATCCTGCGATTGGGGAA	CGCAGAGCAAACATCACTTTGT	108
ZaCP010	CPSSR_107	CA	59.963	CGGAAGCAAGTGATGGCAAC	ATCAGACTGGCAACCACCTG	137
ZaCP011	CPSSR_108	CA	59.821	TGAGTTACACGTGTCATGCTGA	TGCGTCCTTGTTTGACCTCA	105
ZaCP012	CPSSR_109	CA	60.179	CTCACCTCCCACAAGGAACC	GCTTCTCCTCGAGGTTCGTC	162
ZaCP013	CPSSR_11	AC	59.997	GCAGCAAGGTGTGTTCCATG	TGGTTCACTGGCTTTATCGCT	199
ZaCP014	CPSSR_110	CA	59.817	ACGAACTCACAATCTGCTTTGC	TTTCTGGCAACACGGGGTAA	110
ZaCP015	CPSSR_111	CA	59.828	CTCAGAGGCGCTGTACCAAG	CTTTTGAGGCTTCGGCATGG	102
ZaCP016	CPSSR_112	CAA	59.762	GGATCCGGAATCGAATCGCT	CTGCTGCTGCTTCTCAACAC	130
ZaCP017	CPSSR_113	CAC	60.109	TTGTTGGTGAGGACGTCCAG	ACGTGCGAGATGACAAGGAG	200
ZaCP018	CPSSR_114	CAC	59.822	CTCCTTCTTGGCCTCTGCTC	TAGCCATGGTCGTGGTCATG	131
ZaCP019	CPSSR_115	CAC	59.963	CCCTTCATGCCCTTGGACAT	TCTTCTTCAGCTGGCAAGGG	110
ZaCP020	CPSSR_116	CAC	59.955	GCCACCTCCAGACTGTTCTC	ACAACCTCCCCTGCTATCCT	187
ZaCP021	CPSSR_117	CAG	60.179	AGCGATCCCCTCTTCTACCA	GTCGGTGGGGTCATCTGATG	197
ZaCP022	CPSSR_118	CAG	59.593	TCCATGTTGCACTCGCTGAT	TCATCATGGCATGGGATCCC	187
ZaCP023	CPSSR_12	AC	60.107	ACACCTACAAAATCAGGCACT	CACTGGCTGCCATGACCATA	141
ZaCP024	CPSSR_120	CAG	59.928	GATGTGCTCCTCCCCTAGGT	TCCTCTGGGAGAAAACGTTGG	146
ZaCP025	CPSSR_121	CAG	62.159	GCCGAAGAGGATGACGAGAA	TTCAGCTCGGCAACCACGA	200
ZaCP026	CPSSR_122	CAG	59.683	GCAGCGATGCAGTTGTTCTT	CGTGTGGTTGCTGGAGAGTA	112
ZaCP027	CPSSR_123	CAT	59.16	TGCCATGACATATGCCTGCT	GTGGTGCTGATGTAGGGGAT	125
ZaCP028	CPSSR_124	CAT	59.41	TGCCAAAACTCCCTTACTCT	GCAAAGCTGTGTGTGGAGAG	180
ZaCP029	CPSSR_125	CCA	59.967	TCCTCCTTCTCCTCCGTCTC	CTCGCCATCCTAGCCTTCTG	170
ZaCP030	CPSSR_126	CCA	60.031	AACACCACCACCGAGTGATC	CTGGGGAGGTCCATGTCCTA	122
ZaCP031	CPSSR_127	CCA	60.036	CCACATCACAGGGACACTCC	AGAGACGGGCTCCATGTTTG	153
ZaCP032	CPSSR_128	CCA	60.108	GTCAGCCTTATCCCGATCCG	CACCATCCCACCTCGGTAAC	198
ZaCP033	CPSSR_129	CCG	59.969	TGCACACTGTAGAGGCTTCC	CGTGGGTTGAAAAGCACAGG	178
ZaCP034	CPSSR_13	AC	60.033	AGAGAAGCATTTTGGCCATT	TGGTCTCTAGCTGGGAGTCC	155
ZaCP035	CPSSR_130	CCG	59.963	GCCATTGCCACCATTAGCTT	GGTGGTGGAGATGTGCAGAA	150
ZaCP036	CPSSR_131	CCG	60.179	CGTGTCCCTCTTCTCCTCGA	TGCTACGCCCTCTACGAGAT	114
ZaCP037	CPSSR_133	CCG	59.02	CACAACACCCACCTCTACCC	AAGAGGACAAGGCAGAGGAC	194
ZaCP038	CPSSR_134	CCG	60.322	TCTTCACTTCCCCACCCTCT	TCGGCAAGAACATCCAGGTG	105
ZaCP039	CPSSR_135	CCG	59.96	GTCGATCTCCCTCCACAACG	GGGGCTGATTAAGGAGATGGAG	103
ZaCP040	CPSSR_136	CCG	60.251	CACCTCCGCCACCAGTTTAT	GGAGAAGGTGGTGGTGGTTC	160
ZaCP041	CPSSR_137	CCG	59.435	GTGCACCCTATCGTCTGCTT	TGTTCCACTTTCTATGGCGAGA	199
ZaCP042	CPSSR_138	CCG	60.249	ACTCCTCATCTCCCCTGCTT	CCGCCGTAGTCCAGGTAATG	111
ZaCP043	CPSSR_139	CCT	59.743	AGCAGCCTCCAGTTGAACAG	AGTAAGGGATGCCTGCTTGG	132
ZaCP044	CPSSR_14	AC	58.451	GGTAGAACAGTTGGGCATGC	GGCAACCAGTCCAATCATGT	118
ZaCP045	CPSSR_140	CCT	59.461	CCGTGATCATGGACCCGATC	AGAATGTGCCCTTCGGAGAG	187
ZaCP046	CPSSR_142	CCT	59.889	TAGAACGGCTGCTGAACGAG	TTCCACTGTGCAAGGCAGAT	158
ZaCP047	CPSSR_143	CGA	60.613	CCGATAGAGCAGCGTCTCTG	AACCTTGCCCTCCAATCTGC	154
ZaCP048	CPSSR_144	CGA	59.58	GATCACTCCCAGCACCACCA	TGGTGGAGTTGAAGGGAAGAC	190
ZaCP049	CPSSR_145	CGA	59.962	AAGCAGAGGAAGACGGGAAC	GGATTCCCGGGTGTTCTTGT	181
ZaCP050	CPSSR_146	CGC	60.035	GGCTGCCATAGTGCTCCATA	CCGCACCATTCCCTCTCTTT	197
ZaCP051	CPSSR_147	CGC	60.108	CACCGCATCCTCTACAGGTC	CGTTGGGGATCTTCCTGGTC	158
ZaCP052	CPSSR_148	CGC	60.03	GAGTGACAGAACCGGAGTCG	TCCCCTCCTACCCATCTTGG	169
ZaCP053	CPSSR_149	CGC	60.11	ATAGGGCTAGGGCAGGAAGG	CTTCATGACGCTGGTGCAAC	123
ZaCP054	CPSSR_15	ACA	59.817	TCTCCGGACAACAGGGTGTA	AGGCTAGCTGCATCATGCTT	198
ZaCP055	CPSSR_150	CGC	60.251	TCTCACTCCCAGTCCTCCTC	CGGGTTTTACCTGGTCAGCA	180
ZaCP056	CPSSR_152	CGC	60.468	CCACGTCCACGATACCCTTC	CGACCGGGGATTCCTCTACT	170
ZaCP057	CPSSR_154	CGC	59.972	GGTGGAGGCATGTCTAGCAA	CCGTAGGCATTCACATTGCG	146
ZaCP058	CPSSR_156	CGG	60.039	GCGGACAAAACCCCAATTCC	CGCCAGTATCGACTCCATCC	185
ZaCP059	CPSSR_157	CGG	59.899	TCTCAAACAAAACGGAGGGA	TCTCGATTCTGATGCGCGAA	158
ZaCP060	CPSSR_158	CGG	60.399	GCGGAAGAAACCCAGTAGCT	CCATCCGTCCCCTCCTACTT	176
ZaCP061	CPSSR_159	CGG	59.961	TCACTTCCACTGCTGCCATC	CCAATTCTGCCACCACCTCT	198
ZaCP062	CPSSR_16	ACC	59.964	GTCTCCAGCGGGAAGATCTC	GCAGCTGTCCAAGGACTTCT	123
ZaCP063	CPSSR_160	CGG	58.945	CTGCATCTCCTTCAGCTGCT	CCATCTCCATGGTCCTCCTC	194
ZaCP064	CPSSR_161	CGG	60.035	TTCTTCGTCTCTCCGTGCAC	GCAGGCTGATCCCACTTTCT	140
ZaCP065	CPSSR_162	CGG	59.86	TGTGTCCATGCACTCACAGG	CCATGGCGGTGCTTTTAGC	146
ZaCP066	CPSSR_163	CGG	59.965	GCTCCCTGAGGGCCTTTAAG	ATTCCTCGCAATCCGATCCC	192
ZaCP067	CPSSR_164	CGG	60.179	TGGTCTGGCCCTTCTTCTTC	GAGAACGAGGCCATGGAGAC	142
ZaCP068	CPSSR_165	CGG	59.9	CGCTGGTTCTCCTCCCATTT	CGAGGATCGGACAGTCACAG	144
ZaCP069	CPSSR_166	CGG	60.108	GCCTTGCCTCGTCTCTCTTT	TGCCGGAAGCTACAGATTGG	185
ZaCP070	CPSSR_167	CGG	60.107	CGTGTGGGTTCATTCCTCCA	TGCAGGCTACAACACACACA	164
ZaCP071	CPSSR_168	CGT	60.108	CCCACTTGTACCACTGACGT	GGGTACGAGCCCTTCCTTTC	135
ZaCP072	CPSSR_169	CGT	59.816	CACCATCTTCCTCCCAACCC	GACGAGGAGGAGGATGGAGA	199
ZaCP073	CPSSR_17	ACC	60.669	GGTTTGAACGGCCCATCCAG	GTGCAGCGTGATCAGTGAGT	197
ZaCP074	CPSSR_170	CT	59.972	AGGGCAGAAGGGAGCAAATC	CTCTCGATCGACCCTGTTCG	186
ZaCP075	CPSSR_171	CT	60.321	GGCCTTTTCTGGAGTCGGAA	CGCTCTTTGCCTCACCTTCT	130
ZaCP076	CPSSR_173	CT	60.032	CAGAGCTGCCCATTATCCGT	TCCTGGATCCACGGAGATGT	144
ZaCP077	CPSSR_174	CT	59.517	CCAGCCTCCTCTTCTTTGGG	CCCTTGTCCTTTGACCCCTT	181
ZaCP078	CPSSR_175	CT	59.958	GTTCCAGAGCGCTTGGATCT	CCTTCCCTCCTCTCCTCACA	166
ZaCP079	CPSSR_176	CT	59.889	CTTCAAGGGAGGCGCCAATA	TACGCACCCAAATCCACCAA	164
ZaCP080	CPSSR_177	CT	60.107	GCCCACAGGTTTCTCTCCAA	ATGGACCTCGGAGGCAAATG	131
ZaCP081	CPSSR_178	CT	60.912	TCCAACCCCTTCTTGCTCCT	CTTGCCTCCTCCTCCAAGGA	191
ZaCP082	CPSSR_179	CT	59.896	GAACTGGGCGGTACAACTGA	GTTGTGGTGGCAAGGGTTTC	163
ZaCP083	CPSSR_18	AG	59.964	CGCTCTTTGCCTCACCTTCT	GGCCTTTTCTGGAGTCGGAA	130
ZaCP084	CPSSR_180	CT	60.035	TGTTGTTGAAACTCCCTCTCACT	GGGAGAAGCAGTGGCAAGAT	160
ZaCP085	CPSSR_181	CT	60.033	ACAGCCTCCACAGCATTTCT	TCTGCCGGGTAGGATCTCAA	153
ZaCP086	CPSSR_183	CT	59.896	GTCCGAACCAGGGGCATATA	GTGGTGACCCGCGTACATAT	187
ZaCP087	CPSSR_185	CT	60.037	CCTGATACGCGGATGAACCA	GCCGGCCAAACACTACTACT	184
ZaCP088	CPSSR_186	CT	60.323	TCTTGTCCGTGTTGCTTCGA	ATGGAAGGAGCAGCAGGTTG	111
ZaCP089	CPSSR_187	CT	59.628	CTTGGGGAAGCTGCCAAAAC	TTCTCGCACAACACAACACG	148
ZaCP090	CPSSR_188	CT	59.82	ACTGAAGTTTCTGCGCATGG	ACGTTTAAACCACCGACCCA	100
ZaCP091	CPSSR_189	CT	60.692	GTCTCACCTGCGGTACCTTC	GCTCCCCTCCATGGAAGAGA	185
ZaCP092	CPSSR_19	AG	59.675	AGAGAGCAAGAGAGTGGGAA	GCTTTGGAGGTGGCACTCTA	124
ZaCP093	CPSSR_192	CT	59.963	AAGCTCTGGTTTCGGGCTTC	CCTGCCTGCAAAAGAGAGGA	195
ZaCP094	CPSSR_193	CT	60.822	GCATGGGCTTTGACAGAGGA	GCGGGTTGGAACTTGGAAGT	187
ZaCP095	CPSSR_194	CT	59.896	CTCCTCAGCGTGAACCTTGT	GCATCGGGGTCTGAGAAGAG	188
ZaCP096	CPSSR_195	CT	59.891	GGCCTCCTCTTCCTTTTCCC	GGAAAGGCACACACAGAGGA	115
ZaCP097	CPSSR_196	CT	59.89	CGCCATCTTCTACCTGTGCA	TGCCTGCTTCTACTTGGCAA	185
ZaCP098	CPSSR_197	CT	59.76	TGTCGCCTCCTCTCTCTCTC	GGCTCAAACCAAACGGCTAC	150
ZaCP099	CPSSR_198	CT	60.002	TGACGACGAAGCAAACAGGA	CTCACCAGGCGGTCCATTT	165
ZaCP100	CPSSR_199	CT	59.896	CGCGCTGGCTATATGTACCT	CTCCATCTCTTCCCGTGCTC	178
ZaCP101	CPSSR_2	AAG	60.325	AGCGAAGACTGATGCAGACC	AGCCAAGCCAACCATGCATA	192
ZaCP102	CPSSR_20	AG	60.179	GTGCCCCTGGACTAGAGAGA	ACTCCGCGTTGGCTCTAATC	177
ZaCP103	CPSSR_200	CT	60.107	CTTCTTTCTCCGCCCTTCCC	CGCCTCTACACCTCTCCTCT	193
ZaCP104	CPSSR_201	CT	60.03	AGGTTTGGGGAGAGGAGAGG	AGGGAGGGCACATCAGAGAT	187
ZaCP105	CPSSR_202	CT	59.897	ACGCTCCTCTGCAAACTCTC	CGGTACAGCAGTCCATCTCC	160
ZaCP106	CPSSR_203	CT	60.547	AGTGGAGAGCTTTTCTTGCCT	TGGAGGAATGCACAGGAGGA	192
ZaCP107	CPSSR_204	CT	60.473	TCTGCTATTCCGGTTTGGCA	TCCCACTAGCAGTGTTGGGA	192
ZaCP108	CPSSR_205	CT	60.035	TGGATTTATCTGTGGCACATGA	ACCCGCACATCATAAAGGCA	176
ZaCP109	CPSSR_206	CT	59.691	CGGGCCTTTTGTTCCCTTTG	CTCGTAGTCCATCGCAGGAG	169
ZaCP110	CPSSR_207	CT	59.962	CTAGCTTGGCCCTCCCTTTC	ATCAAGCCACACCAACCGAT	120
ZaCP111	CPSSR_208	CT	60.038	CTTCCCTTCCCTCCTCAACG	CGTGCCAGCAGAAGAAGAGA	151
ZaCP112	CPSSR_209	CT	60.324	TGGTGGGATCTATGGAGCCT	AGCACCGTATGGAGAGGTCA	177
ZaCP113	CPSSR_21	AG	59.879	CCTCGATCAAATCCCAGGCA	TCAAACCCCATCTCCCTCCT	140
ZaCP114	CPSSR_210	CT	60.11	CCTCTTTCTCTGCTGCTGCT	CTTCAGCGCCGAAAAGAACC	121
ZaCP115	CPSSR_211	CT	60.108	ATCTTTGGCAAGGCAGCTCT	CCCATGTTCGCCTAGAAGCA	167
ZaCP116	CPSSR_212	CT	60.106	TGAAAGCTGCCACAAAACCG	TGAGGCCGACCCAGATATGA	198
ZaCP117	CPSSR_213	CT	60.108	AGCTTCGCCATGTAGACGTT	CCGAAGAAGAGGAGCACAGG	190
ZaCP118	CPSSR_214	CTA	60.248	CCATGATGAAGGCCCTGGAA	CCGCCGGCATCAACAATTAC	146
ZaCP119	CPSSR_215	CTC	59.97	CCTTCACACGGAGGGTTCTC	GCGCCATCACCAACATCATC	165
ZaCP120	CPSSR_216	CTC	60.067	ACACCATGAGAACCCAAGCC	ACTTGCCAATCTCGACGATGT	156
ZaCP121	CPSSR_217	CTC	59.895	CCTCCTTCTCTGCGACTACC	GCGATGGTGCTCATACTCCA	177
ZaCP122	CPSSR_218	CTC	60.083	AAAGAAGCCCACTCCCGTCT	CAGGTTCGTGCGCAAGTTC	199
ZaCP123	CPSSR_219	CTC	60.605	GGTATGGATTGCCGTCGGAT	AACAGTAGCACCAGCAGCAG	145
ZaCP124	CPSSR_22	AG	59.683	CTCTATGTTGCCCGGAGTGG	CGCTACGGCCCTCATGATAA	116
ZaCP125	CPSSR_220	CTC	60.229	TTCTCGTTGGACTCGTAGGC	AAGGGGACGGAGAGCAGAA	115
ZaCP126	CPSSR_221	CTC	59.818	TTCGCCACCTCCATATTCCC	TTTTCTTCTCCGCACCCACA	153
ZaCP127	CPSSR_222	CTC	59.957	GCCTCCATGGACCAATCACC	CCTCCTCTTCCTCTCCCCAA	111
ZaCP128	CPSSR_223	CTC	59.462	CGTGCTGAGGACGTAGCAT	GAAGGTCGGAGGAAGAAGGG	178
ZaCP129	CPSSR_224	CTC	60.954	AGTTCGTCGCCTTCAAGGAG	AGGCGGTTTTGGAGCTTACG	162
ZaCP130	CPSSR_225	CTC	59.4	GGCTGCAGATCCATGGTTGA	ACCGGAAAAGTTACACAAGCG	199
ZaCP131	CPSSR_226	CTC	60.109	ATGCTCCTCGTCGTCCTCCT	GTGAGGAGAAGGACGAAGCC	155
ZaCP132	CPSSR_227	CTC	59.82	GCTTCGGCTTCCAGTACCAT	CTGGGACTGGAAGAGGATGC	134
ZaCP133	CPSSR_228	CTC	61.346	AGCTTTCATGGCGGTGAAGA	GGGAGGGATGGGAACGACAT	162
ZaCP134	CPSSR_229	CTC	60.037	CCCGCTCACCTTCATCTCTC	TTGGTGCTGACGATGAGGAC	190
ZaCP135	CPSSR_23	AG	60.106	GGAGAGGGAGGGGAAGATGT	AAAACGGCAGGTGGGAAAGA	156
ZaCP136	CPSSR_230	CTC	60.037	CCAGCCACCACCACCTTAAT	TCCTCGTGCATGGTCTTGTC	151
ZaCP137	CPSSR_231	CTG	59.165	GCAATCTGATATGCGGGAGGA	ACCCCAACGACAAACAGAGA	199
ZaCP138	CPSSR_232	CTG	59.538	CCTTTCCTGCTGCTGGATCA	TACGAGGAGAGCCATGCAAG	194
ZaCP139	CPSSR_233	CTG	60.179	ATGACAGCAGAGCACAACCA	CAGTTGTGGTTGGAGCAGGA	151
ZaCP140	CPSSR_234	CTG	60.316	TCCAGCATGAACCCACTTCC	CGTACAGCTACGCCTACGAC	193
ZaCP141	CPSSR_235	CTG	60.036	CTTGCGGGAGTTCTGGGATT	AAGCAACTCGGGATCAGGTG	181
ZaCP142	CPSSR_236	CTG	59.829	AAATAGCACGACAGCCGCAA	AGCAACACACCTACACAACTCT	163
ZaCP143	CPSSR_237	CTG	59.663	GGTGGTGGCTGATCTCCTTC	TCCTCAACTCCCTCCTCCTC	171
ZaCP144	CPSSR_238	CTG	59.744	CTTTCGCGGAAGTTCCTCCT	GATCTCCACCCTTCCAACCC	134
ZaCP145	CPSSR_239	CTG	60.105	CTTCTCTCCTCCCCACTCCA	ATATGTCCGCCCCTTCCTCT	169
ZaCP146	CPSSR_24	AG	60.973	ACAGCTCCGTGTTGTTGGAT	TCCTCCAGCAGCCTGTAGTC	185
ZaCP147	CPSSR_240	CTT	59.962	TGTCCTTCACAACTGCCACA	GCCAGTTGTGATCCCTTCCA	125
ZaCP148	CPSSR_241	CTT	60.179	CTACACCGGATGGAGTGCAG	AGACTCCCTACTGCACACCA	195
ZaCP149	CPSSR_242	CTT	58.556	CCTCCATACACGACGAGCTC	CGGAAGGAGAAGTTGAAGGC	166
ZaCP150	CPSSR_243	GA	59.897	CAGAGGTAGACGAGGAGGCT	ATCGCCGCAAACCAAACAAA	131
ZaCP151	CPSSR_244	GA	59.634	GGAGAATGGGATGACGGTGA	TCCCCTCTTTCTCTGGATGGA	199
ZaCP152	CPSSR_245	GA	59.895	CACACACCAGAGACGGAAGG	GGAAGATTCCGCCGTCTGAT	146
ZaCP153	CPSSR_246	GA	60.179	TCGGGCCTTTTGTCTTCAGT	GGGAAGATCTTCGCCCTTCC	142
ZaCP154	CPSSR_248	GA	60.179	TTTCTCGCACGACCATCGAA	ACCACAAGCTTTCCCACCTC	157
ZaCP155	CPSSR_249	GA	60.034	CCGCTCCAAACCTTCCTTCT	TCTCTTCCCGTCCCTCTCTG	152
ZaCP156	CPSSR_25	AG	59.963	CCGACTTGGACCGATGTGTA	AATCGCCCAAGAGCACAAGA	145
ZaCP157	CPSSR_250	GA	59.883	AGAACAAGTGGGAGCAAGGG	AACCCACCATTGGCCATTCT	127
ZaCP158	CPSSR_252	GA	58.491	GTCAAGAGCGGAGGTGGATAG	AAGCATGATGAGGCCTCTCT	199
ZaCP159	CPSSR_253	GA	60.037	AAGCCAACTCTGACCACACC	CGCCAGTGTACACCATCTGT	165
ZaCP160	CPSSR_254	GA	59.957	CCTCGCCTCTTCTTCTTCCC	CTCTCTACCCACCTCCCCAA	175
ZaCP161	CPSSR_255	GA	60.038	AACTCGGAGTGGCTTGATCA	GTACGGTGAGTTCCCCACTG	159
ZaCP162	CPSSR_256	GA	59.822	CATGGGCATACGTCGTACCA	TGCAGGCACCCAAACTTTTG	195
ZaCP163	CPSSR_258	GA	60.179	GGTGGGAGTGTGGATTCGAT	GGTCTACTTGGGCAGCTAGC	187
ZaCP164	CPSSR_259	GA	60.389	TCGGACTAACGCGTTCAGAT	GCACCCAAGAGCAGCATTTG	200
ZaCP165	CPSSR_260	GAA	60.034	GGTGAGCGCCTTCTCTTCTC	CCTGGCAAGCAATGGGAGTA	153
ZaCP166	CPSSR_261	GAA	59.965	TCGTGGAGCTCTCTTCCTCT	ATGGTGGCGACGAAGAAGTT	138
ZaCP167	CPSSR_262	GAA	59.453	CCATGTCGACGAGGTCTTGG	GGGTTTCTCGATGACCCCAT	199
ZaCP168	CPSSR_263	GAA	59.482	GCACGAGCAGAGGAAAGAGA	CCTCCTCCGTATCGACATCG	172
ZaCP169	CPSSR_264	GAA	59.681	GCGAGCCAGATTCCACATCT	AACTGGACAGGCGAAGTCTC	165
ZaCP170	CPSSR_265	GAA	60.004	CAGCGACAAAAGCACAGCAA	AAACGGAGGGGCGAAGAAG	199
ZaCP171	CPSSR_266	GAAA	60.107	ACACACCGCTGATGACTTCC	TTTCCAAGTGACGCCCTTGT	129
ZaCP172	CPSSR_267	GAC	59.757	GGCCACAGATCACTCAACGA	CACACAGCAATGGCCAAGAG	200
ZaCP173	CPSSR_268	GAC	60.032	GCGATCAGCCAGAACAACTAC	CTCCTCCTGGCTAAGACCCT	190
ZaCP174	CPSSR_269	GAC	60.033	AAAGTGCGCGAGAAGAAGGA	TCGGCCTCCTCCATTACAGA	193
ZaCP175	CPSSR_27	AG	60.327	TGTGAACGGAGGAAGAAGGC	GGGTGGGTGGAGGGATAAGA	176
ZaCP176	CPSSR_270	GAG	59.958	GAGGAGGAGGAGGTGGATGT	TCTGCCTCCATCCAGTGAGA	194
ZaCP177	CPSSR_271	GAG	60.036	GGAGGAGACGGGGATGGATA	ACGACGACTACTACCCCGAA	182
ZaCP178	CPSSR_272	GAG	60.25	TCCCCTGCGGATTTGATTCC	GGAAGCCCATCCGACTCATC	148
ZaCP179	CPSSR_273	GAG	60.107	CGTTAACCATGCGCACGATT	AGAGAGGGAGAGAGGCGAAG	136
ZaCP180	CPSSR_274	GAG	59.96	CGGCGTCGTTGATCTGATCT	CCCCTTTCCTCCAGAAACCC	144
ZaCP181	CPSSR_275	GAG	59.962	TCCCGTTGTACATCGCTCAC	GGGTTCTGGGGACAATCGTT	123
ZaCP182	CPSSR_276	GAG	59.761	CTCAAGGACTCGGAGAAGGC	TGCTCAACAGAGTCGTCGAG	188
ZaCP183	CPSSR_277	GAG	59.898	CTGTTGGTGATTCCGGCTCT	CGCCGTCATCACATGGTAGA	196
ZaCP184	CPSSR_278	GAG	59.263	TTGGAAGAGGAGGTGGTGGA	GCTGGTGATGAGGATGTTGC	154
ZaCP185	CPSSR_279	GAG	60.251	CGTGTGTCAGATCCTTCCGA	TTGGCCTCCGGTTCTTCTTG	185
ZaCP186	CPSSR_28	AG	59.818	TGGGAGCAGACGGGAATCTA	GCGTACCTCCCTCTCTCTCT	190
ZaCP187	CPSSR_280	GAG	60.39	CAGGTCAAGAAGCGGTAGGG	CGGAGGAGAAGAGGCAACAC	181
ZaCP188	CPSSR_281	GAG	60.109	AGGATCGGATCTGACGAGGA	TTGCCGTCATCGTAGACCAC	158
ZaCP189	CPSSR_282	GAG	60.327	GCCATTGGTGTGTCCCATCT	TCCTTCCCCACCTCCATCTC	182
ZaCP190	CPSSR_283	GAT	60.037	CACCTCGAGCAGCAGAAGAT	CCTTGCGGCTCTTCTTCTCA	169
ZaCP191	CPSSR_284	GAT	59.746	AGGGCATATTGCGTCTCCAG	TCCCTTTGAGCCTGATCAGC	193
ZaCP192	CPSSR_285	GAT	60.179	CCCCTGACATGGTTTTGGAGA	CGGCAGCAAGTCGTCAAATC	175
ZaCP193	CPSSR_286	GATG	59.067	GCAACTTGCTGCTGCTTCTT	GCAAAGTGCAAACCCAAGAAC	104
ZaCP194	CPSSR_287	GC	60.179	ATGCCACCTTACCCTGCATC	CGTTCCATGCGTGTCTTTCG	180
ZaCP195	CPSSR_288	GC	60.042	CGACCACCAACTCCAACTGA	CTGACGCGTTGTTTGACTGG	178
ZaCP196	CPSSR_289	GCA	60.036	TGTTACATGCTTCGGCCCTT	TCTGTTGCCGGGTCCATTAC	137
ZaCP197	CPSSR_29	AG	59.744	ACTCCACAACCCTTCTCCCT	CTCCCTCTAAAGGCCCCAAC	177
ZaCP198	CPSSR_290	GCA	60.11	CCCTTCCACGCCTCAAAGAA	GCGAAACAAGGCTGTCCATG	194
ZaCP199	CPSSR_291	GCA	60.038	TAGTCGCCGCGCCAATCTAT	GGTGGACAACGGACTACTGG	119
ZaCP200	CPSSR_292	GCA	60.039	TTCCGTCACCATCCCAACTG	CCAATCACCACGGTTTGCAG	188
ZaCP201	CPSSR_293	GCA	59.688	TCCAACCCAACCAACGCATA	CAGCGCTTTCTCCTGCAAAA	172
ZaCP202	CPSSR_294	GCA	60.39	CCCATTCCAGCCAACAACAG	GCAACTCTCGTCCCTCCTTG	174
ZaCP203	CPSSR_295	GCA	60.041	GGGTTCTCGTCCTCTGCTTC	CACCACTTTTCGCCTGTTCG	154
ZaCP204	CPSSR_296	GCA	59.761	GGAGGGGAGAGTGAAGACGA	CGTTGGCTTTTCAGCTCCAG	186
ZaCP205	CPSSR_297	GCA	60.107	AACGACCGGTTCTCCATCAC	GACTGGACACCATGGGGATG	196
ZaCP206	CPSSR_298	GCA	59.894	GCCAGAAGAAGCTGCAAACC	CAACGAGTGGAAGTGGTGGA	182
ZaCP207	CPSSR_299	GCA	59.881	CGGTTGTCCTCCTTCCTCTT	TTCCTCACCCTCACCCTGAT	164
ZaCP208	CPSSR_3	AAG	59.187	TTGATGGCTCGTCACAGTCC	CAAAGTATGCCTTTCGCCACT	168
ZaCP209	CPSSR_30	AG	60.538	GCCATGGCCAGTTACGTAGT	TTATAGCCCGCTCTCGCTCT	153
ZaCP210	CPSSR_301	GCC	59.752	TAGACCTGACCGAGCAGGAG	AGAGGCTTTACTGGCAGACG	178
ZaCP211	CPSSR_302	GCC	59.908	CGGTCGAACACCTCTCCTTC	CGCAGTTTCGAGCGAAGAAG	158
ZaCP212	CPSSR_303	GCC	60.39	TCCACTTACGTTGCCACCAA	GTCTACCCTGTGCAGTCTGC	195
ZaCP213	CPSSR_305	GCC	54.534	TCATCCTCCTCCTCTGCCA	GACTTCTCCGACGTCTTC	200
ZaCP214	CPSSR_306	GCC	60.03	GCCGTATGATCCACTGCTGT	CCCCTCCTGTTATCCTCCCA	188
ZaCP215	CPSSR_307	GCC	59.819	GAGTGTGCAGGTGGTGATGA	AGAGAGGACTATGGCGTCGA	160
ZaCP216	CPSSR_308	GCC	59.963	CCTCCAAGGACGTCGTCATC	ACCGTGGAAGTAGACGAGGA	119
ZaCP217	CPSSR_309	GCC	59.611	AAAATGTGAGCCTGGTCGGT	CCCTAGCGGATCACATCGTT	191
ZaCP218	CPSSR_31	AG	59.993	ATATGGGTGGGTGGGCAAAG	TCCAGAGAGCCATCAGTACCA	184
ZaCP219	CPSSR_310	GCC	59.827	GTTGTAGCTACCGCCACCAT	TTATGCCACTGACCGACGAG	109
ZaCP220	CPSSR_311	GCC	60.033	CCTAAACCCGATGTGCCCAA	ATGGGCTTGGAACTGATGGG	188
ZaCP221	CPSSR_312	GCC	59.968	AAGAAGCGAGGCGGCGATT	TCACGCGAAGAAGTCAGCTT	127
ZaCP222	CPSSR_313	GCC	59.831	TCGACGTCGAGTACTGCTC	TCGAAGACGCAGAAGAGCTC	142
ZaCP223	CPSSR_314	GCCTCG	60.455	TCATCTCCGTTTGCGTCCTC	CCGACGACGAAGAACTGGAG	196
ZaCP224	CPSSR_315	GCG	60.038	CCCATGATCTCCACCACCAC	TCCTGCTGCTTCGTCTTGAG	184
ZaCP225	CPSSR_317	GCG	60.249	GGGGCAACAGTAGAAGAGTCC	GCCGATTTCGCAGGGATTTG	174
ZaCP226	CPSSR_318	GCG	60.032	TTTCTCCGGTGCCACGTCTA	CCTCTCCATGGAGTCCCTCA	165
ZaCP227	CPSSR_319	GCG	60.108	CCCGAAACACTTTGCCTTCG	TCCTCTGAAAGCAGCCATCG	183
ZaCP228	CPSSR_32	AG	60.532	AGAGAGTGGAAGGGCATTGG	TTGGTCGTCTTGCTGGTGTC	185
ZaCP229	CPSSR_320	GCG	60.456	ACCATCCGGAGAAGGGATCC	CTTTCCCTCGTCCGAGAACG	134
ZaCP230	CPSSR_321	GCG	59.029	GGGCCAGCTAAGCATCTAGG	TCAAAATTGGTCTGTTGGCCAT	198
ZaCP231	CPSSR_322	GCG	60.036	CGCCGAAGTACATGGGGTAG	CTCCACACCAAGCCGTGTAT	184
ZaCP232	CPSSR_323	GCG	59.555	GCATTTGCTACCAGCTGCAC	CGGATTGCACACTCTTCTGC	152
ZaCP233	CPSSR_324	GCG	60.389	CCACACAGCAGTAGAGCACA	GAGGTGTTGTGCGAGAGGAG	182
ZaCP234	CPSSR_326	GCG	60.036	TGCTGGGCAACTTCTACCTG	GTGGCTGATCACTTCCTGCT	200
ZaCP235	CPSSR_328	GCG	60.601	CAATCCGCGGGAGAACTGTA	CAGCGATGGCAGATCTCTGG	173
ZaCP236	CPSSR_329	GCG	59.965	GACAAGGAGCAGGACTGGAC	AATTCGACTGCACGGACCTT	200
ZaCP237	CPSSR_33	AG	59.892	CCGCCAACACCAACAAGAAG	ACATACACACACACGCCCTT	199
ZaCP238	CPSSR_330	GCG	60.034	GAGATGTACGCCACCGAGAG	CCGCTTCTCCCCATTTTCCT	188
ZaCP239	CPSSR_331	GCT	59.964	AAACCCGCCTCATCTCGATC	TTCCTCTGTGCTCCTGCTTG	200
ZaCP240	CPSSR_332	GCT	60.107	GGCATCTGCACCTTCTCCTT	TTAAATCTGGCGGCCCGATT	191
ZaCP241	CPSSR_333	GCT	60.038	CGAAGCTGCGAAGATGATGC	GTGGAGAGGTCGGTGTTGAG	200
ZaCP242	CPSSR_334	GCT	59.542	AGTCCTCCAGGGTCATCTCC	CGAGGTGTGGTCTGAGATCC	158
ZaCP243	CPSSR_335	GCT	60.036	GGCTGGGTCTACAGATCTGC	GGAAGCCAGAGCAGATGTGT	178
ZaCP244	CPSSR_336	GCT	60.11	TTCGCCGTCCTCTTTTCCTC	CCACCACGCAGCAAGAATTC	194
ZaCP245	CPSSR_337	GCT	60.395	CGGCATCGAGGTACTGGTTG	GGGGAGCAAGGACATGGAAG	184
ZaCP246	CPSSR_338	GCT	59.269	GCTGCAGCTTCTTCGTCTTC	CCAGGCATTTCAGAGAAGCG	127
ZaCP247	CPSSR_339	GGA	59.895	GCAGCATTTCTAGCCCTGGA	CCATACTCGCCCTTGAGGTC	116
ZaCP248	CPSSR_34	AG	59.826	CGACTGTTTGCTGCTTCCAC	TTGATCTCTGCGCCAGACTC	159
ZaCP249	CPSSR_340	GGA	60.033	ATACGCTCTTCCCGGTTTCG	ATGAAGGGTGGAAGCCATGG	194
ZaCP250	CPSSR_341	GGA	59.825	CCATCCAAGCGGTGATCGT	CTACGCCGAAATCTGGTCCA	114
ZaCP251	CPSSR_342	GGA	59.746	CCCTCTCACGGATTCTTCCC	CCATTCCCACCTCACCTCTG	101
ZaCP252	CPSSR_343	GGA	59.819	TGGAGAGCAAAGCGGAGGAG	CAGGATTGGATGGCCGAGAA	131
ZaCP253	CPSSR_344	GGA	59.881	GAGTAGGCCGAGTAGAGCCA	TCTTCCCCTCATCCACACCT	199
ZaCP254	CPSSR_345	GGA	60.39	GGAGGAGGAGGTCATCGGAT	GGCGATATGGGCGGTAAGAG	158
ZaCP255	CPSSR_346	GGA	60.38	CTCTCGTACGCCGATCTGTG	TCTTCGTCCTCCTCGGCAT	151
ZaCP256	CPSSR_347	GGA	59.814	TGGCTCTCCACCCACAAATC	TGGGAGCTTTTGAGGCTTGT	167
ZaCP257	CPSSR_348	GGA	59.964	AGGGGAGGGAGAAAGAATCC	GTCAACGGTAGAAGGGGCAA	150
ZaCP258	CPSSR_349	GGAA	60.107	TTTGTTGGTGCGGGAGGATC	ATTGGATACGGGTGGCTTGG	178
ZaCP259	CPSSR_35	AG	58.983	ACTTTGTGTGAACCGAGACA	CGGCACACTATGGATGGTTG	200
ZaCP260	CPSSR_350	GGC	60.032	GTTCTCCTGATCGGGACAGC	ACACCCATCCTCTCCTCCTC	194
ZaCP261	CPSSR_351	GGC	59.963	GGAGAGCAAACGATGGTGGA	CACTGCCACCAGGTATGTGT	161
ZaCP262	CPSSR_352	GGC	60.301	ACTTTGTGGCGGCACTGGA	TGACAAGTGGCACGAGCTC	138
ZaCP263	CPSSR_353	GGC	60.179	GCTATTCCTCCCACGGTCAC	CGACGGGTAATCTGGTGGTC	128
ZaCP264	CPSSR_354	GGC	60.394	TCCTCCGCCAGATAGAGAGG	GGACACCAAGGAGCATGGAG	104
ZaCP265	CPSSR_355	GGC	60.108	CGGGGTCTTCTTAGGTGTCG	GCCCTGACGAAGCAGAAGAT	134
ZaCP266	CPSSR_356	GGC	59.826	TTCCCAGCCTCTTCCTCCTT	CAACAGAGGAGGCGTAGGAC	183
ZaCP267	CPSSR_357	GGC	60.109	GTTGCATGACGTTGGTCGAG	CACCCGAGTACGTCAAGGTC	172
ZaCP268	CPSSR_358	GGC	60.321	TGGCTGCACTCGCTTAATCA	GCAACACCACCGGACTACAT	146
ZaCP269	CPSSR_359	GGC	60.109	GAGCTGCTGATACCGAGGAC	GTGACTCGTCTCCCTTCTGC	181
ZaCP270	CPSSR_36	AG	59.963	AGGTACTAGAATAGCCACTCACA	ATGGAGTTGCTGGAGTGTGG	159
ZaCP271	CPSSR_360	GGC	60.109	GACTGCTGTGGTGGACGTAA	CTCCCTCTCTTCGCACAGTG	181
ZaCP272	CPSSR_362	GGC	60.001	ACCTGGGGTTTGTTCTGCAA	TCGGACTTGTCGAGGAAAGTG	181
ZaCP273	CPSSR_363	GGC	60.322	GAGAGCTTGTTCGGTGGCTT	TCAGCAACATGAGGCAGACC	166
ZaCP274	CPSSR_364	GGC	60.108	CCAGTTCATCCCAGAAGCGT	CCAGCTCTCCTTCCTCAACG	196
ZaCP275	CPSSR_365	GGC	60.038	GAGGGCAAGCCATACCCTTT	CGCTTCGACTTCACCTCCTT	163
ZaCP276	CPSSR_366	GGGAT	59.747	CTTTCGCTCGCTTCAGGAGA	GGGGAACTCCGAAAGCAGAT	127
ZaCP277	CPSSR_367	GGT	60.252	AGTGGGACTTGGGGAAAACC	TGGACGGCTTCTCCTTCTCT	129
ZaCP278	CPSSR_368	GT	60.039	TTGACCACCGTGAGCTTCTC	GGGAACGAGCAGAAGACGAA	160
ZaCP279	CPSSR_369	GT	58.431	GGGGAGGGAGGCTCATCTAA	AACCTCTACGCTCCCATGAA	153
ZaCP280	CPSSR_37	AG	60.033	GGCGGACCTTCCTCTTCTTC	CCTTCCCAAACCCTCCCATC	120
ZaCP281	CPSSR_370	GTA	60.25	ACGTGGTGTTCTGTGTTGGT	ACACAGACATGAGCCACCAC	198
ZaCP282	CPSSR_371	GTA	59.889	CAGACAGGAACCAGGTGACC	ACTGGCCAGTTCAGCATGAA	192
ZaCP283	CPSSR_372	GTC	60.179	TGTCTACCGCTCCATCTCCA	GCGGATCTTGTCATCAGGCT	190
ZaCP284	CPSSR_373	GTC	60.45	CTCCTCGTCCTTCTCCTCCA	CGACTTGCGCTTTGAAGACG	193
ZaCP285	CPSSR_374	GTC	59.966	CCACAACGTTATCGCCCTCT	GGTTTGCTCGTGGTACCAGA	176
ZaCP286	CPSSR_375	GTG	59.74	CCGTTGCCATACAGCTGGAT	TGGGCAACACAAGGGAGAAA	151
ZaCP287	CPSSR_376	GTG	60.039	GCGGAGGACACAGAGAAGAG	AACCTTCTGCTGCGCATTTG	123
ZaCP288	CPSSR_377	GTGTA	59.822	AGGCCACTGGAGGATCTCAT	GCTCCAGTTACACCCTAGGC	199
ZaCP289	CPSSR_378	GTT	60.229	GGCCCTCTGAAACCACTACC	TCCGGCTTCTCCACCTTCT	161
ZaCP290	CPSSR_379	TA	60.107	AGCAAAACACTACCTCGGGAA	GCCCCTGAAGGAGCCTTAAG	188
ZaCP291	CPSSR_38	AG	59.14	CAGTTTGCTAGCTCCACCGA	CCCCTCTCTCTCCCTCTGAT	195
ZaCP292	CPSSR_380	TA	59.297	TCCTCTGTCGTCCTATTACTGC	TCTTGGAAAATGACCCCTCGT	199
ZaCP293	CPSSR_382	TA	59.769	TGGTGCCAAGGATGACCATC	TCGTGCGTTGTGATTGTTCG	190
ZaCP294	CPSSR_383	TA	60.108	GACCAGAAGCCTCTCTCTGC	ATTTCTACAGGCCGCAGACC	150
ZaCP295	CPSSR_384	TA	59.675	GGGATAGGAGACGGTTCCCT	AATCCCCGACACACTTCCAG	196
ZaCP296	CPSSR_385	TA	59.89	GGTGTGAGTCCTGTTTCCACT	GAAAGTGCCCAGGGTTCAGA	130
ZaCP297	CPSSR_386	TA	59.791	TAGCACCGATGGCATCTCAG	TGTTCAACAGCAGTGGTCTCA	197
ZaCP298	CPSSR_387	TA	60.092	AACTTGGCCGTCTCTGAACC	TCCAACAAATCCTGTGACACCA	143
ZaCP299	CPSSR_389	TA	59.89	CAGGAAACGGCATGTGCATA	GGTGTAGCAACCAACCAGGA	100
ZaCP300	CPSSR_39	AG	59.966	AAATGGAGAGGCTGGTGTGG	CAAGACAGAGGCGAGTGGTT	131
ZaCP301	CPSSR_390	TA	60.036	TGGTCTTCCCACTCTTCACT	AGCACTGCATCAGGAGTTCC	193
ZaCP302	CPSSR_391	TA	60.108	TCACACGGAATTGGCAGAGG	GCGGGTAGCTAAGGAACGTT	155
ZaCP303	CPSSR_392	TA	59.823	CTGCCATTACGCACTGCATC	CCTTATCCCGCTCCGAACAA	175
ZaCP304	CPSSR_393	TA	59.817	GCTGCTTCACCCCATTACCT	AGAGGGAACTTGCAGCACAA	113
ZaCP305	CPSSR_394	TA	58.576	ACGCTAATCGCAACACAACG	TGTGCTCTTCCTCTTCACCA	155
ZaCP306	CPSSR_395	TA	60.25	TGGCAGTTTAGTCACGCACA	CAAGCTTCCGACAGTCCCAA	194
ZaCP307	CPSSR_396	TA	60.32	TCTGCTCTTCCCATGCTTCC	AAGACTCGACTGCCAAGCTG	168
ZaCP308	CPSSR_397	TA	60.038	AGTTGATGATGTGCGCCACT	GTACCGCTGGCTAGTTGTGT	164
ZaCP309	CPSSR_398	TA	59.022	ACTTGAAATTGTCACACCAC	TGGCAAAAGGAGCATTGCAT	188
ZaCP310	CPSSR_399	TA	59.172	ATCTCCTGCTTTTGCCTGCA	CTTCATAGGTGGCCGGTACA	184
ZaCP311	CPSSR_4	AAGC	60.179	ATTTCACCGTGCAAGGAAGC	GGGTTGGGAATGGGGAACAA	196
ZaCP312	CPSSR_40	AG	60.106	GCTAGAAGAGCCGGAAGCAA	GGCTAGCTCCCTTCTCTCCT	108
ZaCP313	CPSSR_400	TAC	59.821	ACAGCTGACCACCTTGATCC	TTTGAGCAGTGGTGTCCGAA	168
ZaCP314	CPSSR_401	TACA	60.251	GACGGTGCTCTTGCTCTCTT	GGAGCAGGAGGGCATGTATG	133
ZaCP315	CPSSR_402	TAG	60.665	TTCCTCTTGTGCCGGATTGG	GCAGCAACAACTCCACATGC	199
ZaCP316	CPSSR_403	TAG	60.033	AAGGGTTAGAAGGGCTTCGC	AGCCAGCCATGCCTTAATGT	123
ZaCP317	CPSSR_404	TAG	60.037	CTTCTCCACTCCGAGCACTG	GTAGACAATGCCGGTGTGGA	192
ZaCP318	CPSSR_405	TAT	60.321	CCCTTCCCACACGTACTTGG	CCCTCCGCTCCTATGAATGC	199
ZaCP319	CPSSR_406	TC	59.831	GCTTGGTGATTCTTTATGTGGCT	GACCCATTGTGTGACGCATG	195
ZaCP320	CPSSR_407	TC	59.601	GCTGCTCTATGGGAAGAGTGG	CCCTCCGAGCATCATCCATT	197
ZaCP321	CPSSR_408	TC	59.313	CCTGCTCCGAAGATGTCCAA	CGTGGGGATCATGCAGGATA	197
ZaCP322	CPSSR_41	AG	60.107	GGGCAACACGTTGTATGCAT	ACCGATCCGCCATGTTCATT	178
ZaCP323	CPSSR_410	TC	60.25	ATGCCTATCCCGATGGTCCT	GAAGGAACGCACCAAGGACT	189
ZaCP324	CPSSR_411	TC	59.963	CCCATTTCTCAAGCGGGTCT	CACCCAGATCTGTGGCACTT	195
ZaCP325	CPSSR_412	TC	60.179	CGTGCCCAGACAGATCCATT	CCTCACACTCAAAGCCCACA	193
ZaCP326	CPSSR_413	TC	59.893	CAACGCTGCTACGGGAATTG	GAGGGGCGGATTACAAGAGG	142
ZaCP327	CPSSR_414	TC	60.034	CATGCGTGGTGTGGGATAGT	TAGCAATGCACCATCCAGCA	197
ZaCP328	CPSSR_415	TC	59.753	GACTGACTGAGTCCCCTCCT	TCAAGTGGCAGATGGAGTCG	179
ZaCP329	CPSSR_416	TC	59.96	AGGCTTGCTATCATCGGTGT	GAATGTTCCTTCCCCAGCCA	173
ZaCP330	CPSSR_417	TC	58.868	TGGACCCATTCGCTCCTTTC	CCCGCTCCCTCTCCTTTATT	178
ZaCP331	CPSSR_418	TC	60.038	TCGCATGCAGTAGTCTTGGG	GCCTCAGCGTCCTGGATATC	163
ZaCP332	CPSSR_419	TC	60.038	GACCGACATCCACAGGATCC	GCAGTCTTCGTAGGTGCACT	199
ZaCP333	CPSSR_42	AG	59.728	TGAACCGGTTCCTTCTTCCG	ACCACGTACTGTTACCTCTGC	125
ZaCP334	CPSSR_420	TC	59.823	AAGCACGCAGAAGGGATAGG	GGGGTGGTCGGCTAGTTTAG	113
ZaCP335	CPSSR_421	TC	59.813	TCCCCTTCCTCACACAGTCA	CCCATCCCCTAGCAGCATTT	120
ZaCP336	CPSSR_422	TC	59.965	GCGTCGCCAGAAGCTTAAAC	GTGAGGAAGCGAAGAACCCA	148
ZaCP337	CPSSR_423	TC	60.179	TTGGGTTCTTCGGACAGTGG	CAGCCCTCTTCTGCATCCTC	158
ZaCP338	CPSSR_424	TC	60.104	TCGCTTGCCACAATAGAGGA	AGGAACCAGTCAGGAAGGGT	198
ZaCP339	CPSSR_425	TC	59.965	GAGGAGGCAAGGGGAAGAAC	TCCTTCTCCTTCGGCAACAC	181
ZaCP340	CPSSR_426	TC	60.107	TGCGACCAATGTAAGCAGGT	GATCAAAGGAGGCGAGGCTT	120
ZaCP341	CPSSR_427	TC	59.795	CTGGACAGGGACCACTGAAG	CCCGACTGCTAGAATCACACA	145
ZaCP342	CPSSR_428	TC	60.613	TCAGCAAATGACCCCTTCGT	GCAGGGCTTTCCATGGAGTT	177
ZaCP343	CPSSR_429	TC	60.001	CGGAGCTCCACTTTTCCTCT	AGGTCCTCATCGTCGTCCA	155
ZaCP344	CPSSR_43	AG	60.108	ATGGCCTCCATCTTCCCAGA	CTCCGCCCAGCTCAAACATA	103
ZaCP345	CPSSR_430	TC	59.958	CCCCATATTCGCGAAGACGA	ACTCTGGAGTCTGGGCAGAT	138
ZaCP346	CPSSR_431	TC	59.744	ACCATTGTGGGGAATCAACA	GCAGCATGGAAGTTCCCCTA	195
ZaCP347	CPSSR_432	TCC	59.899	ACAAACTCCGATCCGACACC	TTTCGAAGCTCCCGATCGAG	102
ZaCP348	CPSSR_434	TCC	59.826	CCCATATCATGCTCCACCGT	ATGTCGTAGGGGCACGTTAC	130
ZaCP349	CPSSR_435	TCC	59.394	GAAGAGCCTCCTGCAAGTGA	TGGACGTCCGTGATGATGTT	181
ZaCP350	CPSSR_437	TCC	59.897	TCCAATGCCGTCAAGCTCTT	CCTTCGATCCGACCTTCAGG	199
ZaCP351	CPSSR_438	TCC	59.352	TCATCCCGGCCTCCTCTATC	GCCATCTCTTTCGAGTTCGC	168
ZaCP352	CPSSR_439	TCG	59.892	TCATCTGGCAGTGGCTCAAG	TGTCCCCAAGACTTGAACGG	126
ZaCP353	CPSSR_44	AG	58.911	AAGTCAACCGAGCGACACTC	TCCTGCTCTAGACAAATCGACA	191
ZaCP354	CPSSR_440	TCG	60.398	GTCCGAATCCTCGCTGTCAA	CTCCTCTTCCCCACGGATCT	129
ZaCP355	CPSSR_441	TCG	59.96	CGCTGATGCCTCTCTCTAGC	TGCCTCCTGTACTGCTCTCT	199
ZaCP356	CPSSR_442	TCT	60.109	TCCAAGTGCAAACTCACGAGA	GCTTGAAGCCATGTCCTTGC	176
ZaCP357	CPSSR_443	TCT	59.963	TCTGCTCATTGCCATGGGTT	AGACATTCCTCTGCGCCAAA	169
ZaCP358	CPSSR_444	TCT	60.133	GCTCCCCTTCTCCTGGAATC	TGGAGGAGAAGAGTGGGAACA	193
ZaCP359	CPSSR_445	TCT	59.676	GCTGATCTCGCCTTCCTCTC	CCGGCAAACCCAAGAGACTA	178
ZaCP360	CPSSR_446	TCT	60.035	ACAGTGTGCTCTGTGCTACC	AGTGGGCAAAGCTCCAGATC	166
ZaCP361	CPSSR_447	TG	59.758	AGTTCACAAGACCAGTTCCTCT	AGCACATTTGGTCACATGCG	118
ZaCP362	CPSSR_448	TG	60.109	TTGTCAATGCCCTCGTCTCC	ACAGTGGCTCTCGCATACAC	191
ZaCP363	CPSSR_449	TG	60.322	GCATCACTCCCCTGATTCACA	CAGGCTCCAGGTTTGTCTCC	158
ZaCP364	CPSSR_45	AG	56.445	GGAGACTTGCATCCATGGTGT	GGCAGCTAATCTATTGCATGT	200
ZaCP365	CPSSR_450	TG	60.179	TCTCCTTCCTGGGCTACTCC	AGGGTTGAGGAGGAGAAGCA	126
ZaCP366	CPSSR_451	TG	60.328	CTGTCCAGCCACAGAGGATA	TGCCTAAATCCCCAGCCCTA	199
ZaCP367	CPSSR_452	TG	59.963	TCCATCAAGAACAACCTGAACA	CCCAGTTGCTCTACAGGCAA	138
ZaCP368	CPSSR_453	TG	59.92	TGGGCACATTCTCTACACCA	TGTCCACTAATCCCTCCCACT	200
ZaCP369	CPSSR_454	TG	59.157	GAGCGGGTGATCTGAGGATG	TGCTTCCTTCCCAGACAACA	158
ZaCP370	CPSSR_455	TGA	59.255	AATCGGGATGGGGTTGATGG	ACACAACAAGCACCAGTGAAG	183
ZaCP371	CPSSR_456	TGC	59.667	AGGAGGATGGAGGAGGTTGG	TCCTTCCTCCTTCTCTCGCT	186
ZaCP372	CPSSR_457	TGC	59.896	GCCAATGATGCCATCACCAG	CCGACATCTCCAGCTTCTCC	149
ZaCP373	CPSSR_458	TGC	59.963	TGTCTTCGGGGTTGCATTCA	TGAGAGTGCCCCAATGACAC	135
ZaCP374	CPSSR_459	TGC	59.675	GTCCACTGAGTCGGCATAGC	GAAGGACAAGGACCCCTGAC	172
ZaCP375	CPSSR_46	AG	59.969	CTCTCCCTCTCCCTGTGTCA	CGCCTATCACCGTCTCTTCC	178
ZaCP376	CPSSR_460	TGC	59.964	CCGTCTGCTTCTTCGTCCTC	AAGCTGTTCCCCGTACTTGG	192
ZaCP377	CPSSR_461	TGC	59.749	ATCCAACGCTCCAACCAGTT	GACCAGACGCCCTGAAGATT	169
ZaCP378	CPSSR_462	TGC	60.107	AGACTTCACAGGCCTCCTCT	CACCCCATCACCATCTTCCC	166
ZaCP379	CPSSR_463	TGG	60.179	GAGATGAGGAGGGCAGCGTT	CTGCGTTAGCCTCTCCACTC	133
ZaCP380	CPSSR_464	TGG	60.179	CTGGAACGAAGGGAAGCACT	CCTGGGTATCAGCGTTGGAG	154
ZaCP381	CPSSR_465	TGG	59.969	GGGTGGCGTTGCTAAAACTT	CGGCAAGAGGACCGACTATC	138
ZaCP382	CPSSR_466	TGG	60.108	CAAGCTGCCCTTCAGTGAGA	CATACTGCTGCTGCTCCTGT	136
ZaCP383	CPSSR_467	TGG	58.976	CAGTGCCGACTCAGTGAGAA	CATCGGCGTTTCCCATCAAT	191
ZaCP384	CPSSR_468	TGGA	60.179	CGCTGGAGAAGAAGATGGCA	CGCATTGCCATCTTGTTCCC	157
ZaCP385	CPSSR_469	TGGTG	59.957	ATATGATGGGCAGCCTGCTG	CAGGGAGGGGAGAAGGAGAA	148
ZaCP386	CPSSR_47	AG	59.964	TCCCCTCCTCCCTCTTCTTG	AAAACTTGGACCTCCGCGAT	121
ZaCP387	CPSSR_470	TGT	59.89	TGCAGTACACCTAACCCTCA	GTCCAGAAGCCCCTTGTCAA	189
ZaCP388	CPSSR_471	TGT	60.401	GGCCTTCAGTCCTTTCGGAT	TCTGAAGGGTTCTGGGGTGT	181
ZaCP389	CPSSR_472	TGT	60.035	CACCTCCCTTCTGTGGCTTG	GCCACCCTCATCAAGAAGCT	175
ZaCP390	CPSSR_473	TTA	59.684	GCACCCCTGGAACATCTGTT	GTGGCAGCAGCTGTGAAATT	190
ZaCP391	CPSSR_474	TTA	59.762	GTCGGGGTGATAGGCATAGC	CGTTCTGAAAGTGGCGCAAT	176
ZaCP392	CPSSR_475	TTC	60.758	TGGCACACTGTTTGGTGAGT	GCCTCACCAATGGCCATCAT	194
ZaCP393	CPSSR_476	TTC	59.881	CAGGAGAGAGAGGAGCTGGT	TGGAGAGGAGTGGGATTGGT	172
ZaCP394	CPSSR_477	TTC	59.823	CCTCCTCCTCCCTTCCTCTT	TCGCACAGGAACACTTGACA	158
ZaCP395	CPSSR_478	TTC	60.225	TGGGATTCTACAGGCACCGT	TGCAGAAACCTTATGACAGCCA	164
ZaCP396	CPSSR_479	TTC	60.108	CTCTTCTGGCTGTCCTGCTC	TCGACTCGGACGATTAGGGT	151
ZaCP397	CPSSR_48	AG	59.966	GAAGGAGGTGATGCCGGAAA	CGCACCAGTCTTGTACCTGT	131
ZaCP398	CPSSR_480	TTC	60.964	ACGGCTCCACTGTCCTTAGA	ATCCAGTGGCTGCAAGAAGC	183
ZaCP399	CPSSR_481	TTCC	59.817	TCCTACCAGCTCGTACTGCT	TCAGTTCACCCCACCACAAG	141
ZaCP400	CPSSR_482	TTG	60.251	GGAGCCCAGATGTTGCTCTT	TGAGAAGCCCAATTCACGCA	185
ZaCP401	CPSSR_483	TTG	60.108	CTTCTCCTTGGGCTTTCCGT	CGGAGAAGCCCAAGAAGGAG	119
ZaCP402	CPSSR_484	TTG	59.745	CGTTTCTGCACTCTCTCGGT	TCCTCTACCTCAGGGACGAC	196
ZaCP403	CPSSR_485	TTG	59.608	GGTGGTTGTGGTGGTGAGAT	AACACTACCACCACCGAGTG	167
ZaCP404	CPSSR_486	TTG	59.823	TACATGCCCCTAAGCTGGTG	TGCACTTTGTCGAGGACACA	192
ZaCP405	CPSSR_487	TTTC	59.833	ATGGCCAAGGAGCGATAAGG	GCGCAAAACTCCTAGCTGTG	188
ZaCP406	CPSSR_49	AG	59.74	CAGGTGGTCACGAGAGAGAG	TCCATCTCCGCCTTCTCTCT	173
ZaCP407	CPSSR_5	AAT	58.461	GGCGCCTCCTAGTTCTTTCT	AGACTCACACGAGCATGAGA	191
ZaCP408	CPSSR_50	AG	60.109	AGCAGAGGGAGAGAGCAGAA	GCGCGTTCTTCTCCTCTCTT	164
ZaCP409	CPSSR_51	AG	59.817	TGCAAGGCCACCGTTGATTA	CCAGCCCAACCGGAATCATA	111
ZaCP410	CPSSR_52	AG	60.842	ATCCAAAGCCGTCCACCATG	TTCCAGTTCTCCCCTGCGT	150
ZaCP411	CPSSR_53	AG	60.108	CGCACGAGCAAAGTTCTTGT	GAGGGCGCTGAATGTACAGT	116
ZaCP412	CPSSR_54	AG	60.038	ACAGGGTCACAACATCCATCT	TTTACGTCTTCCCCGAGCAC	160
ZaCP413	CPSSR_55	AG	60.035	GTTTTGGTGAGCAGCAGGTG	CCACCATCTTCGCTTTCCCT	144
ZaCP414	CPSSR_56	AGA	59.927	CAAGGGCCGATAGAGACGAC	CTTTGCGGTCCCTGGAGTT	177
ZaCP415	CPSSR_57	AGA	59.894	CTTCTGCTGCTGCTGATGGT	GCCTTCCGGAGATCTCAAGG	178
ZaCP416	CPSSR_58	AGA	60.037	GCTGTGGTGGTCCTTTCCTT	ACAAGAGGCGGTGATGAGTG	131
ZaCP417	CPSSR_59	AGA	59.899	CTTGCACACACCACAGAAGC	CCGCTGCTACAGTGACGTAT	185
ZaCP418	CPSSR_6	AAT	59.199	CTGAGCTGATGTGGGTGGTT	GCACACTCTGCCAAGCTTAG	154
ZaCP419	CPSSR_60	AGA	59.678	CATGATGCACCACCATCCCT	TGACTCTTCCCCTGAAAGCG	190
ZaCP420	CPSSR_61	AGA	59.522	GCCTTTTGGTGCAATCCGAA	AGCTCATGTGGTTGTTGGGA	119
ZaCP421	CPSSR_62	AGA	60.321	CCTGAGTGGAGGTGCCTTTT	GAACCCCGTGCTAAGCTCAA	101
ZaCP422	CPSSR_63	AGA	60.108	AGGGACCACTCTCGGAAGAA	ACGTGATGCTCCCCATGAAG	153
ZaCP423	CPSSR_64	AGA	59.959	GCAAGTTTCCTCACCACCCT	TCGGATCCACCTCTTCCTGT	187
ZaCP424	CPSSR_65	AGA	59.746	CATTGGGAGAACAGCAGGGA	AGAGGTGCAGGCAGGTTATG	151
ZaCP425	CPSSR_66	AGA	60.179	TCCGTCCAAGTCCAATCTCG	GCGGAGGGTTTTGATGCATG	117
ZaCP426	CPSSR_67	AGA	59.926	TTCGAGAAGGTGCAGGTGAC	TCTCGCCGGATATCTTCTCCT	199
ZaCP427	CPSSR_68	AGAAC	59.898	CCCACATTCCTCCCACATCA	GGCGACGTGTACATGGATCT	155
ZaCP428	CPSSR_69	AGC	60.179	TCGGGTGGGTTAGGTTTTGG	AAGGGAGTCCGAGTCTGGTT	167
ZaCP429	CPSSR_7	AAT	60.041	CCGGTTTGAACAAGGTAAGCA	CAAGCCAACTTGCACGAGTC	200
ZaCP430	CPSSR_70	AGC	59.831	ACACATCTGTCACAGTCGCA	ACTGCTATGTTCTGCATACGGT	191
ZaCP431	CPSSR_71	AGC	59.821	GGAGGCGGAGAAGTACATCC	TGCCGACCTTCTTGTGAACA	161
ZaCP432	CPSSR_72	AGC	59.966	CCCATAATCCCCGTCTCAGC	GACGGCCATGGTAGATGAGG	145
ZaCP433	CPSSR_73	AGCT	59.896	GTGCCCCATCTGTGTCATCT	CTCCTCATCTGCGTCTTCCC	163
ZaCP434	CPSSR_74	AGG	60.109	ATCGTTTCAGCAGGGGACAG	CTCCGACTGCATCTTCACGT	152
ZaCP435	CPSSR_75	AGG	60.033	CTGGTGCTCTTCCTGGTAGC	TCTCTCCTCTCCGCCATGAA	167
ZaCP436	CPSSR_76	AGG	60.107	CCGTCACGCTCATGCTGATA	TATCCCCGTGGTCCATTTGC	183
ZaCP437	CPSSR_77	AGG	60.035	GTGGGCGTCTGGAGAAGAAG	TCACACACGAACCCAAACCA	166
ZaCP438	CPSSR_78	AGG	59.748	CCTGGTGCTGACCTTAGGTG	CCAGCCCATTCCAAGTACGA	125
ZaCP439	CPSSR_8	AAT	59.548	TGATCCAGGGCCATTTCGAG	AGTGATGATGATGAGTGAGTGCT	159
ZaCP440	CPSSR_80	AGG	60.179	GATGCAAGATACGGCCTGGA	CCCAATGGCCATCTATGCCA	181
ZaCP441	CPSSR_81	AT	57.605	CCGGTTCACATCGTTCCACT	ACCGACATACACAACACATCA	119
ZaCP442	CPSSR_82	AT	59.964	CCCACGCGTCAATTTAGGGA	GCTTGGGAGCTGTTGAGTCT	166
ZaCP443	CPSSR_83	AT	60.037	TTCCCTTGCACGTGAGGAAA	CGGATGAGTCTGGTGCAAGT	196
ZaCP444	CPSSR_84	AT	58.675	TTCATGTTCAGTCCAACCCT	TCTAACAGGGTTGAGCACAGA	152
ZaCP445	CPSSR_85	AT	60.251	CTCATAGGAACGTCCGCGAA	GGTGGAAAAGGGAGTCGCTT	153
ZaCP446	CPSSR_86	AT	60.251	CTCATAGGAACGTCCGCGAA	GGTGGAAAAGGGAGTCGCTT	153
ZaCP447	CPSSR_87	AT	59.967	CCAAGGAGGAGGCCAAGAAG	ACAAAAGCCATCCCAAACGC	119
ZaCP448	CPSSR_88	AT	60.672	GGCTACTGGGACACCTCTGA	GCCGAGATCAACTGTGTGCT	161
ZaCP449	CPSSR_89	AT	60.319	CAGGAAGCTGGTGCCATTCA	GCGTCTACGACAACCTGGTT	194
ZaCP450	CPSSR_9	AC	59.628	ACCTTTCGTGCATTGCATCC	TGACTGCATTCATCTTAGCAACG	188
ZaCP451	CPSSR_90	AT	60.036	TTGTGGCTCATCGAGACCAC	TTGGCCGTATTGCAGCAGTA	193
ZaCP452	CPSSR_91	AT	59.614	CTCATTGCTGGGGAGAGAGC	AAACACACATGCAGCACAGG	195
ZaCP453	CPSSR_92	AT	60.109	CAATCCGGTGCTGCAACAAA	GAGGTCGTCGGATTGAGCAA	104
ZaCP454	CPSSR_93	AT	60.252	ACAACCCCAAGCCAAGGAAA	CCTCCTCTCTTCCCTGTGGT	143
ZaCP455	CPSSR_94	AT	59.957	TAGTCCAGGCTCAACTCCGA	CTCTCTTTCCCTCCCTCCCA	188
ZaCP456	CPSSR_95	AT	59.604	ACCAAATTCTGCTCTCCTCA	TGTACCTGTTGGCTGTCCTG	112
ZaCP457	CPSSR_96	AT	61.002	ACCACCAACATGCATGAAGC	CCAACGTCGACCTCGTCAAG	175
ZaCP458	CPSSR_97	AT	59.758	GGATTTCTCGTTTGGTGGCA	GCAGTGTCACAATCCCAAGC	140
ZaCP459	CPSSR_98	AT	59.449	TTGCCAGGGGATTGTAGCAG	GCAACTCATCATGGGTATCTGC	175
ZaCP460	CPSSR_99	AT	60.038	AAGAAGGTCGTTGGCGTGAT	CGCCGGCCCGTATAATAACT	184
