# Supplementary material for: Develop a preliminary core germplasm with the novel polymorphism EST-SSRs derived from three transcriptomes of colored calla lily (Zantedeschia hybrida)
Source: Front Plant Sci. 2023 Feb 2;14:1055881. doi: 10.3389/fpls.2023.1055881 (PMC9933510; doi:10.3389/fpls.2023.1055881)
Supplement: Supplementary Table 6 — Primer sequences of 200 EST SSRs used for marker validation. [file Table_6.xlsx]

## Sheet: Sheet1
Table S6 Primer sequences of 200 EST-SSR markers used for marker validation.
Loci	CPSSRID	Motif	Ta	Forward primer (5'-3')	Reverse primer (5'-3')	Size (bp)	Product type
ZaCP003	CPSSR_100	AT	60.035	CACGAAGGTCGCTCCCTTAA	AGGCATGCAGAGTACCCAAC	194	Polymorphism
ZaCP009	CPSSR_106	ATTT	60.287	CAGATCCTGCGATTGGGGAA	CGCAGAGCAAACATCACTTTGT	108	Polymorphism
ZaCP010	CPSSR_107	CA	59.963	CGGAAGCAAGTGATGGCAAC	ATCAGACTGGCAACCACCTG	137	Polymorphism
ZaCP014	CPSSR_110	CA	59.817	ACGAACTCACAATCTGCTTTGC	TTTCTGGCAACACGGGGTAA	110	Polymorphism
ZaCP015	CPSSR_111	CA	59.828	CTCAGAGGCGCTGTACCAAG	CTTTTGAGGCTTCGGCATGG	102	Polymorphism
ZaCP017	CPSSR_113	CAC	60.109	TTGTTGGTGAGGACGTCCAG	ACGTGCGAGATGACAAGGAG	200	Polymorphism
ZaCP018	CPSSR_114	CAC	59.822	CTCCTTCTTGGCCTCTGCTC	TAGCCATGGTCGTGGTCATG	131	Polymorphism
ZaCP024	CPSSR_120	CAG	59.928	GATGTGCTCCTCCCCTAGGT	TCCTCTGGGAGAAAACGTTGG	146	Polymorphism
ZaCP025	CPSSR_121	CAG	62.159	GCCGAAGAGGATGACGAGAA	TTCAGCTCGGCAACCACGA	200	Polymorphism
ZaCP026	CPSSR_122	CAG	59.683	GCAGCGATGCAGTTGTTCTT	CGTGTGGTTGCTGGAGAGTA	112	Polymorphism
ZaCP029	CPSSR_125	CCA	59.967	TCCTCCTTCTCCTCCGTCTC	CTCGCCATCCTAGCCTTCTG	170	Monomorphism
ZaCP030	CPSSR_126	CCA	60.031	AACACCACCACCGAGTGATC	CTGGGGAGGTCCATGTCCTA	122	Polymorphism
ZaCP031	CPSSR_127	CCA	60.036	CCACATCACAGGGACACTCC	AGAGACGGGCTCCATGTTTG	153	Monomorphism
ZaCP032	CPSSR_128	CCA	60.108	GTCAGCCTTATCCCGATCCG	CACCATCCCACCTCGGTAAC	198	Polymorphism
ZaCP033	CPSSR_129	CCG	59.969	TGCACACTGTAGAGGCTTCC	CGTGGGTTGAAAAGCACAGG	178	Monomorphism
ZaCP035	CPSSR_130	CCG	59.963	GCCATTGCCACCATTAGCTT	GGTGGTGGAGATGTGCAGAA	150	Monomorphism
ZaCP036	CPSSR_131	CCG	60.179	CGTGTCCCTCTTCTCCTCGA	TGCTACGCCCTCTACGAGAT	114	Monomorphism
ZaCP037	CPSSR_133	CCG	59.02	CACAACACCCACCTCTACCC	AAGAGGACAAGGCAGAGGAC	194	Monomorphism
ZaCP040	CPSSR_136	CCG	60.251	CACCTCCGCCACCAGTTTAT	GGAGAAGGTGGTGGTGGTTC	160	Polymorphism
ZaCP041	CPSSR_137	CCG	59.435	GTGCACCCTATCGTCTGCTT	TGTTCCACTTTCTATGGCGAGA	199	Monomorphism
ZaCP042	CPSSR_138	CCG	60.249	ACTCCTCATCTCCCCTGCTT	CCGCCGTAGTCCAGGTAATG	111	Non-specificity
ZaCP043	CPSSR_139	CCT	59.743	AGCAGCCTCCAGTTGAACAG	AGTAAGGGATGCCTGCTTGG	132	Monomorphism
ZaCP044	CPSSR_14	AC	58.451	GGTAGAACAGTTGGGCATGC	GGCAACCAGTCCAATCATGT	118	Monomorphism
ZaCP049	CPSSR_145	CGA	59.962	AAGCAGAGGAAGACGGGAAC	GGATTCCCGGGTGTTCTTGT	181	Polymorphism
ZaCP051	CPSSR_147	CGC	60.108	CACCGCATCCTCTACAGGTC	CGTTGGGGATCTTCCTGGTC	158	Monomorphism
ZaCP054	CPSSR_15	ACA	59.817	TCTCCGGACAACAGGGTGTA	AGGCTAGCTGCATCATGCTT	198	Monomorphism
ZaCP055	CPSSR_150	CGC	60.251	TCTCACTCCCAGTCCTCCTC	CGGGTTTTACCTGGTCAGCA	180	Non-specificity
ZaCP057	CPSSR_154	CGC	59.972	GGTGGAGGCATGTCTAGCAA	CCGTAGGCATTCACATTGCG	146	Non-specificity
ZaCP059	CPSSR_157	CGG	59.899	TCTCAAACAAAACGGAGGGA	TCTCGATTCTGATGCGCGAA	158	Polymorphism
ZaCP060	CPSSR_158	CGG	60.399	GCGGAAGAAACCCAGTAGCT	CCATCCGTCCCCTCCTACTT	176	Monomorphism
ZaCP062	CPSSR_16	ACC	59.964	GTCTCCAGCGGGAAGATCTC	GCAGCTGTCCAAGGACTTCT	123	Non-specificity
ZaCP065	CPSSR_162	CGG	59.86	TGTGTCCATGCACTCACAGG	CCATGGCGGTGCTTTTAGC	146	Monomorphism
ZaCP066	CPSSR_163	CGG	59.965	GCTCCCTGAGGGCCTTTAAG	ATTCCTCGCAATCCGATCCC	192	Monomorphism
ZaCP067	CPSSR_164	CGG	60.179	TGGTCTGGCCCTTCTTCTTC	GAGAACGAGGCCATGGAGAC	142	Non-specificity
ZaCP068	CPSSR_165	CGG	59.9	CGCTGGTTCTCCTCCCATTT	CGAGGATCGGACAGTCACAG	144	Monomorphism
ZaCP069	CPSSR_166	CGG	60.108	GCCTTGCCTCGTCTCTCTTT	TGCCGGAAGCTACAGATTGG	185	Polymorphism
ZaCP070	CPSSR_167	CGG	60.107	CGTGTGGGTTCATTCCTCCA	TGCAGGCTACAACACACACA	164	Monomorphism
ZaCP072	CPSSR_169	CGT	59.816	CACCATCTTCCTCCCAACCC	GACGAGGAGGAGGATGGAGA	199	Monomorphism
ZaCP073	CPSSR_17	ACC	60.669	GGTTTGAACGGCCCATCCAG	GTGCAGCGTGATCAGTGAGT	197	Non-specificity
ZaCP074	CPSSR_170	CT	59.972	AGGGCAGAAGGGAGCAAATC	CTCTCGATCGACCCTGTTCG	186	Polymorphism
ZaCP075	CPSSR_171	CT	60.321	GGCCTTTTCTGGAGTCGGAA	CGCTCTTTGCCTCACCTTCT	130	Monomorphism
ZaCP076	CPSSR_173	CT	60.032	CAGAGCTGCCCATTATCCGT	TCCTGGATCCACGGAGATGT	144	Monomorphism
ZaCP078	CPSSR_175	CT	59.958	GTTCCAGAGCGCTTGGATCT	CCTTCCCTCCTCTCCTCACA	166	Monomorphism
ZaCP079	CPSSR_176	CT	59.889	CTTCAAGGGAGGCGCCAATA	TACGCACCCAAATCCACCAA	164	Polymorphism
ZaCP080	CPSSR_177	CT	60.107	GCCCACAGGTTTCTCTCCAA	ATGGACCTCGGAGGCAAATG	131	Polymorphism
ZaCP082	CPSSR_179	CT	59.896	GAACTGGGCGGTACAACTGA	GTTGTGGTGGCAAGGGTTTC	163	Polymorphism
ZaCP083	CPSSR_18	AG	59.964	CGCTCTTTGCCTCACCTTCT	GGCCTTTTCTGGAGTCGGAA	130	Monomorphism
ZaCP084	CPSSR_180	CT	60.035	TGTTGTTGAAACTCCCTCTCACT	GGGAGAAGCAGTGGCAAGAT	160	Monomorphism
ZaCP086	CPSSR_183	CT	59.896	GTCCGAACCAGGGGCATATA	GTGGTGACCCGCGTACATAT	187	Non-specificity
ZaCP088	CPSSR_186	CT	60.323	TCTTGTCCGTGTTGCTTCGA	ATGGAAGGAGCAGCAGGTTG	111	Polymorphism
ZaCP092	CPSSR_19	AG	59.675	AGAGAGCAAGAGAGTGGGAA	GCTTTGGAGGTGGCACTCTA	124	Polymorphism
ZaCP093	CPSSR_192	CT	59.963	AAGCTCTGGTTTCGGGCTTC	CCTGCCTGCAAAAGAGAGGA	195	Polymorphism
ZaCP094	CPSSR_193	CT	60.822	GCATGGGCTTTGACAGAGGA	GCGGGTTGGAACTTGGAAGT	187	Non-specificity
ZaCP095	CPSSR_194	CT	59.896	CTCCTCAGCGTGAACCTTGT	GCATCGGGGTCTGAGAAGAG	188	Polymorphism
ZaCP097	CPSSR_196	CT	59.89	CGCCATCTTCTACCTGTGCA	TGCCTGCTTCTACTTGGCAA	185	Polymorphism
ZaCP103	CPSSR_200	CT	60.107	CTTCTTTCTCCGCCCTTCCC	CGCCTCTACACCTCTCCTCT	193	Polymorphism
ZaCP104	CPSSR_201	CT	60.03	AGGTTTGGGGAGAGGAGAGG	AGGGAGGGCACATCAGAGAT	187	Polymorphism
ZaCP105	CPSSR_202	CT	59.897	ACGCTCCTCTGCAAACTCTC	CGGTACAGCAGTCCATCTCC	160	Non-specificity
ZaCP108	CPSSR_205	CT	60.035	TGGATTTATCTGTGGCACATGA	ACCCGCACATCATAAAGGCA	176	Polymorphism
ZaCP110	CPSSR_207	CT	59.962	CTAGCTTGGCCCTCCCTTTC	ATCAAGCCACACCAACCGAT	120	Polymorphism
ZaCP111	CPSSR_208	CT	60.038	CTTCCCTTCCCTCCTCAACG	CGTGCCAGCAGAAGAAGAGA	151	Polymorphism
ZaCP112	CPSSR_209	CT	60.324	TGGTGGGATCTATGGAGCCT	AGCACCGTATGGAGAGGTCA	177	Polymorphism
ZaCP114	CPSSR_210	CT	60.11	CCTCTTTCTCTGCTGCTGCT	CTTCAGCGCCGAAAAGAACC	121	Non-specificity
ZaCP115	CPSSR_211	CT	60.108	ATCTTTGGCAAGGCAGCTCT	CCCATGTTCGCCTAGAAGCA	167	Polymorphism
ZaCP118	CPSSR_214	CTA	60.248	CCATGATGAAGGCCCTGGAA	CCGCCGGCATCAACAATTAC	146	Polymorphism
ZaCP121	CPSSR_217	CTC	59.895	CCTCCTTCTCTGCGACTACC	GCGATGGTGCTCATACTCCA	177	Polymorphism
ZaCP123	CPSSR_219	CTC	60.605	GGTATGGATTGCCGTCGGAT	AACAGTAGCACCAGCAGCAG	145	Non-specificity
ZaCP125	CPSSR_220	CTC	60.229	TTCTCGTTGGACTCGTAGGC	AAGGGGACGGAGAGCAGAA	115	Polymorphism
ZaCP126	CPSSR_221	CTC	59.818	TTCGCCACCTCCATATTCCC	TTTTCTTCTCCGCACCCACA	153	Polymorphism
ZaCP128	CPSSR_223	CTC	59.462	CGTGCTGAGGACGTAGCAT	GAAGGTCGGAGGAAGAAGGG	178	Non-specificity
ZaCP132	CPSSR_227	CTC	59.82	GCTTCGGCTTCCAGTACCAT	CTGGGACTGGAAGAGGATGC	134	Polymorphism
ZaCP133	CPSSR_228	CTC	61.346	AGCTTTCATGGCGGTGAAGA	GGGAGGGATGGGAACGACAT	162	Polymorphism
ZaCP134	CPSSR_229	CTC	60.037	CCCGCTCACCTTCATCTCTC	TTGGTGCTGACGATGAGGAC	190	Polymorphism
ZaCP135	CPSSR_23	AG	60.106	GGAGAGGGAGGGGAAGATGT	AAAACGGCAGGTGGGAAAGA	156	Polymorphism
ZaCP141	CPSSR_235	CTG	60.036	CTTGCGGGAGTTCTGGGATT	AAGCAACTCGGGATCAGGTG	181	Monomorphism
ZaCP142	CPSSR_236	CTG	59.829	AAATAGCACGACAGCCGCAA	AGCAACACACCTACACAACTCT	163	Monomorphism
ZaCP143	CPSSR_237	CTG	59.663	GGTGGTGGCTGATCTCCTTC	TCCTCAACTCCCTCCTCCTC	171	Non-specificity
ZaCP147	CPSSR_240	CTT	59.962	TGTCCTTCACAACTGCCACA	GCCAGTTGTGATCCCTTCCA	125	Polymorphism
ZaCP158	CPSSR_252	GA	58.491	GTCAAGAGCGGAGGTGGATAG	AAGCATGATGAGGCCTCTCT	199	Polymorphism
ZaCP160	CPSSR_254	GA	59.957	CCTCGCCTCTTCTTCTTCCC	CTCTCTACCCACCTCCCCAA	175	Monomorphism
ZaCP161	CPSSR_255	GA	60.038	AACTCGGAGTGGCTTGATCA	GTACGGTGAGTTCCCCACTG	159	Monomorphism
ZaCP162	CPSSR_256	GA	59.822	CATGGGCATACGTCGTACCA	TGCAGGCACCCAAACTTTTG	195	Polymorphism
ZaCP163	CPSSR_258	GA	60.179	GGTGGGAGTGTGGATTCGAT	GGTCTACTTGGGCAGCTAGC	187	Monomorphism
ZaCP164	CPSSR_259	GA	60.389	TCGGACTAACGCGTTCAGAT	GCACCCAAGAGCAGCATTTG	200	Polymorphism
ZaCP165	CPSSR_260	GAA	60.034	GGTGAGCGCCTTCTCTTCTC	CCTGGCAAGCAATGGGAGTA	153	Polymorphism
ZaCP166	CPSSR_261	GAA	59.965	TCGTGGAGCTCTCTTCCTCT	ATGGTGGCGACGAAGAAGTT	138	Polymorphism
ZaCP167	CPSSR_262	GAA	59.453	CCATGTCGACGAGGTCTTGG	GGGTTTCTCGATGACCCCAT	199	Monomorphism
ZaCP168	CPSSR_263	GAA	59.482	GCACGAGCAGAGGAAAGAGA	CCTCCTCCGTATCGACATCG	172	Polymorphism
ZaCP169	CPSSR_264	GAA	59.681	GCGAGCCAGATTCCACATCT	AACTGGACAGGCGAAGTCTC	165	Polymorphism
ZaCP170	CPSSR_265	GAA	60.004	CAGCGACAAAAGCACAGCAA	AAACGGAGGGGCGAAGAAG	199	Monomorphism
ZaCP171	CPSSR_266	GAAA	60.107	ACACACCGCTGATGACTTCC	TTTCCAAGTGACGCCCTTGT	129	Polymorphism
ZaCP172	CPSSR_267	GAC	59.757	GGCCACAGATCACTCAACGA	CACACAGCAATGGCCAAGAG	200	Monomorphism
ZaCP173	CPSSR_268	GAC	60.032	GCGATCAGCCAGAACAACTAC	CTCCTCCTGGCTAAGACCCT	190	None
ZaCP174	CPSSR_269	GAC	60.033	AAAGTGCGCGAGAAGAAGGA	TCGGCCTCCTCCATTACAGA	193	None
ZaCP175	CPSSR_27	AG	60.327	TGTGAACGGAGGAAGAAGGC	GGGTGGGTGGAGGGATAAGA	176	Monomorphism
ZaCP176	CPSSR_270	GAG	59.958	GAGGAGGAGGAGGTGGATGT	TCTGCCTCCATCCAGTGAGA	194	Polymorphism
ZaCP178	CPSSR_272	GAG	60.25	TCCCCTGCGGATTTGATTCC	GGAAGCCCATCCGACTCATC	148	None
ZaCP179	CPSSR_273	GAG	60.107	CGTTAACCATGCGCACGATT	AGAGAGGGAGAGAGGCGAAG	136	None
ZaCP180	CPSSR_274	GAG	59.96	CGGCGTCGTTGATCTGATCT	CCCCTTTCCTCCAGAAACCC	144	Polymorphism
ZaCP181	CPSSR_275	GAG	59.962	TCCCGTTGTACATCGCTCAC	GGGTTCTGGGGACAATCGTT	123	Polymorphism
ZaCP184	CPSSR_278	GAG	59.263	TTGGAAGAGGAGGTGGTGGA	GCTGGTGATGAGGATGTTGC	154	Polymorphism
ZaCP186	CPSSR_28	AG	59.818	TGGGAGCAGACGGGAATCTA	GCGTACCTCCCTCTCTCTCT	190	Polymorphism
ZaCP187	CPSSR_280	GAG	60.39	CAGGTCAAGAAGCGGTAGGG	CGGAGGAGAAGAGGCAACAC	181	Polymorphism
ZaCP188	CPSSR_281	GAG	60.109	AGGATCGGATCTGACGAGGA	TTGCCGTCATCGTAGACCAC	158	None
ZaCP189	CPSSR_282	GAG	60.327	GCCATTGGTGTGTCCCATCT	TCCTTCCCCACCTCCATCTC	182	Polymorphism
ZaCP192	CPSSR_285	GAT	60.179	CCCCTGACATGGTTTTGGAGA	CGGCAGCAAGTCGTCAAATC	175	Polymorphism
ZaCP193	CPSSR_286	GATG	59.067	GCAACTTGCTGCTGCTTCTT	GCAAAGTGCAAACCCAAGAAC	104	Polymorphism
ZaCP194	CPSSR_287	GC	60.179	ATGCCACCTTACCCTGCATC	CGTTCCATGCGTGTCTTTCG	180	Polymorphism
ZaCP195	CPSSR_288	GC	60.042	CGACCACCAACTCCAACTGA	CTGACGCGTTGTTTGACTGG	178	Polymorphism
ZaCP198	CPSSR_290	GCA	60.11	CCCTTCCACGCCTCAAAGAA	GCGAAACAAGGCTGTCCATG	194	Polymorphism
ZaCP200	CPSSR_292	GCA	60.039	TTCCGTCACCATCCCAACTG	CCAATCACCACGGTTTGCAG	188	Non-specificity
ZaCP201	CPSSR_293	GCA	59.688	TCCAACCCAACCAACGCATA	CAGCGCTTTCTCCTGCAAAA	172	Polymorphism
ZaCP206	CPSSR_298	GCA	59.894	GCCAGAAGAAGCTGCAAACC	CAACGAGTGGAAGTGGTGGA	182	Polymorphism
ZaCP209	CPSSR_30	AG	60.538	GCCATGGCCAGTTACGTAGT	TTATAGCCCGCTCTCGCTCT	153	Polymorphism
ZaCP212	CPSSR_303	GCC	60.39	TCCACTTACGTTGCCACCAA	GTCTACCCTGTGCAGTCTGC	195	None
ZaCP213	CPSSR_305	GCC	54.534	TCATCCTCCTCCTCTGCCA	GACTTCTCCGACGTCTTC	200	None
ZaCP214	CPSSR_306	GCC	60.03	GCCGTATGATCCACTGCTGT	CCCCTCCTGTTATCCTCCCA	188	Polymorphism
ZaCP215	CPSSR_307	GCC	59.819	GAGTGTGCAGGTGGTGATGA	AGAGAGGACTATGGCGTCGA	160	None
ZaCP217	CPSSR_309	GCC	59.611	AAAATGTGAGCCTGGTCGGT	CCCTAGCGGATCACATCGTT	191	Polymorphism
ZaCP219	CPSSR_310	GCC	59.827	GTTGTAGCTACCGCCACCAT	TTATGCCACTGACCGACGAG	109	Polymorphism
ZaCP222	CPSSR_313	GCC	59.831	TCGACGTCGAGTACTGCTC	TCGAAGACGCAGAAGAGCTC	142	None
ZaCP223	CPSSR_314	GCCTCG	60.455	TCATCTCCGTTTGCGTCCTC	CCGACGACGAAGAACTGGAG	196	None
ZaCP224	CPSSR_315	GCG	60.038	CCCATGATCTCCACCACCAC	TCCTGCTGCTTCGTCTTGAG	184	None
ZaCP225	CPSSR_317	GCG	60.249	GGGGCAACAGTAGAAGAGTCC	GCCGATTTCGCAGGGATTTG	174	None
ZaCP230	CPSSR_321	GCG	59.029	GGGCCAGCTAAGCATCTAGG	TCAAAATTGGTCTGTTGGCCAT	198	Polymorphism
ZaCP231	CPSSR_322	GCG	60.036	CGCCGAAGTACATGGGGTAG	CTCCACACCAAGCCGTGTAT	184	Monomorphism
ZaCP238	CPSSR_330	GCG	60.034	GAGATGTACGCCACCGAGAG	CCGCTTCTCCCCATTTTCCT	188	Polymorphism
ZaCP239	CPSSR_331	GCT	59.964	AAACCCGCCTCATCTCGATC	TTCCTCTGTGCTCCTGCTTG	200	Polymorphism
ZaCP245	CPSSR_337	GCT	60.395	CGGCATCGAGGTACTGGTTG	GGGGAGCAAGGACATGGAAG	184	Polymorphism
ZaCP246	CPSSR_338	GCT	59.269	GCTGCAGCTTCTTCGTCTTC	CCAGGCATTTCAGAGAAGCG	127	Polymorphism
ZaCP248	CPSSR_34	AG	59.826	CGACTGTTTGCTGCTTCCAC	TTGATCTCTGCGCCAGACTC	159	Polymorphism
ZaCP250	CPSSR_341	GGA	59.825	CCATCCAAGCGGTGATCGT	CTACGCCGAAATCTGGTCCA	114	Polymorphism
ZaCP251	CPSSR_342	GGA	59.746	CCCTCTCACGGATTCTTCCC	CCATTCCCACCTCACCTCTG	101	Polymorphism
ZaCP252	CPSSR_343	GGA	59.819	TGGAGAGCAAAGCGGAGGAG	CAGGATTGGATGGCCGAGAA	131	Polymorphism
ZaCP256	CPSSR_347	GGA	59.814	TGGCTCTCCACCCACAAATC	TGGGAGCTTTTGAGGCTTGT	167	Polymorphism
ZaCP258	CPSSR_349	GGAA	60.107	TTTGTTGGTGCGGGAGGATC	ATTGGATACGGGTGGCTTGG	178	Polymorphism
ZaCP260	CPSSR_350	GGC	60.032	GTTCTCCTGATCGGGACAGC	ACACCCATCCTCTCCTCCTC	194	Polymorphism
ZaCP261	CPSSR_351	GGC	59.963	GGAGAGCAAACGATGGTGGA	CACTGCCACCAGGTATGTGT	161	Polymorphism
ZaCP262	CPSSR_352	GGC	60.301	ACTTTGTGGCGGCACTGGA	TGACAAGTGGCACGAGCTC	138	Polymorphism
ZaCP276	CPSSR_366	GGGAT	59.747	CTTTCGCTCGCTTCAGGAGA	GGGGAACTCCGAAAGCAGAT	127	Polymorphism
ZaCP280	CPSSR_37	AG	60.033	GGCGGACCTTCCTCTTCTTC	CCTTCCCAAACCCTCCCATC	120	Monomorphism
ZaCP282	CPSSR_371	GTA	59.889	CAGACAGGAACCAGGTGACC	ACTGGCCAGTTCAGCATGAA	192	Monomorphism
ZaCP283	CPSSR_372	GTC	60.179	TGTCTACCGCTCCATCTCCA	GCGGATCTTGTCATCAGGCT	190	Monomorphism
ZaCP288	CPSSR_377	GTGTA	59.822	AGGCCACTGGAGGATCTCAT	GCTCCAGTTACACCCTAGGC	199	Polymorphism
ZaCP290	CPSSR_379	TA	60.107	AGCAAAACACTACCTCGGGAA	GCCCCTGAAGGAGCCTTAAG	188	Polymorphism
ZaCP291	CPSSR_38	AG	59.14	CAGTTTGCTAGCTCCACCGA	CCCCTCTCTCTCCCTCTGAT	195	Polymorphism
ZaCP292	CPSSR_380	TA	59.297	TCCTCTGTCGTCCTATTACTGC	TCTTGGAAAATGACCCCTCGT	199	Monomorphism
ZaCP295	CPSSR_384	TA	59.675	GGGATAGGAGACGGTTCCCT	AATCCCCGACACACTTCCAG	196	Polymorphism
ZaCP296	CPSSR_385	TA	59.89	GGTGTGAGTCCTGTTTCCACT	GAAAGTGCCCAGGGTTCAGA	130	Polymorphism
ZaCP297	CPSSR_386	TA	59.791	TAGCACCGATGGCATCTCAG	TGTTCAACAGCAGTGGTCTCA	197	Monomorphism
ZaCP298	CPSSR_387	TA	60.092	AACTTGGCCGTCTCTGAACC	TCCAACAAATCCTGTGACACCA	143	Polymorphism
ZaCP299	CPSSR_389	TA	59.89	CAGGAAACGGCATGTGCATA	GGTGTAGCAACCAACCAGGA	100	Monomorphism
ZaCP301	CPSSR_390	TA	60.036	TGGTCTTCCCACTCTTCACT	AGCACTGCATCAGGAGTTCC	193	Polymorphism
ZaCP302	CPSSR_391	TA	60.108	TCACACGGAATTGGCAGAGG	GCGGGTAGCTAAGGAACGTT	155	Polymorphism
ZaCP303	CPSSR_392	TA	59.823	CTGCCATTACGCACTGCATC	CCTTATCCCGCTCCGAACAA	175	Polymorphism
ZaCP306	CPSSR_395	TA	60.25	TGGCAGTTTAGTCACGCACA	CAAGCTTCCGACAGTCCCAA	194	Monomorphism
ZaCP307	CPSSR_396	TA	60.32	TCTGCTCTTCCCATGCTTCC	AAGACTCGACTGCCAAGCTG	168	Monomorphism
ZaCP323	CPSSR_410	TC	60.25	ATGCCTATCCCGATGGTCCT	GAAGGAACGCACCAAGGACT	189	Polymorphism
ZaCP324	CPSSR_411	TC	59.963	CCCATTTCTCAAGCGGGTCT	CACCCAGATCTGTGGCACTT	195	Polymorphism
ZaCP354	CPSSR_440	TCG	60.398	GTCCGAATCCTCGCTGTCAA	CTCCTCTTCCCCACGGATCT	129	None
ZaCP358	CPSSR_444	TCT	60.133	GCTCCCCTTCTCCTGGAATC	TGGAGGAGAAGAGTGGGAACA	193	Polymorphism
ZaCP359	CPSSR_445	TCT	59.676	GCTGATCTCGCCTTCCTCTC	CCGGCAAACCCAAGAGACTA	178	Polymorphism
ZaCP361	CPSSR_447	TG	59.758	AGTTCACAAGACCAGTTCCTCT	AGCACATTTGGTCACATGCG	118	Polymorphism
ZaCP364	CPSSR_45	AG	56.445	GGAGACTTGCATCCATGGTGT	GGCAGCTAATCTATTGCATGT	200	None
ZaCP365	CPSSR_450	TG	60.179	TCTCCTTCCTGGGCTACTCC	AGGGTTGAGGAGGAGAAGCA	126	None
ZaCP369	CPSSR_454	TG	59.157	GAGCGGGTGATCTGAGGATG	TGCTTCCTTCCCAGACAACA	158	Polymorphism
ZaCP370	CPSSR_455	TGA	59.255	AATCGGGATGGGGTTGATGG	ACACAACAAGCACCAGTGAAG	183	Polymorphism
ZaCP371	CPSSR_456	TGC	59.667	AGGAGGATGGAGGAGGTTGG	TCCTTCCTCCTTCTCTCGCT	186	Monomorphism
ZaCP372	CPSSR_457	TGC	59.896	GCCAATGATGCCATCACCAG	CCGACATCTCCAGCTTCTCC	149	None
ZaCP373	CPSSR_458	TGC	59.963	TGTCTTCGGGGTTGCATTCA	TGAGAGTGCCCCAATGACAC	135	Monomorphism
ZaCP374	CPSSR_459	TGC	59.675	GTCCACTGAGTCGGCATAGC	GAAGGACAAGGACCCCTGAC	172	Polymorphism
ZaCP375	CPSSR_46	AG	59.969	CTCTCCCTCTCCCTGTGTCA	CGCCTATCACCGTCTCTTCC	178	Polymorphism
ZaCP380	CPSSR_464	TGG	60.179	CTGGAACGAAGGGAAGCACT	CCTGGGTATCAGCGTTGGAG	154	Monomorphism
ZaCP381	CPSSR_465	TGG	59.969	GGGTGGCGTTGCTAAAACTT	CGGCAAGAGGACCGACTATC	138	Polymorphism
ZaCP382	CPSSR_466	TGG	60.108	CAAGCTGCCCTTCAGTGAGA	CATACTGCTGCTGCTCCTGT	136	Monomorphism
ZaCP383	CPSSR_467	TGG	58.976	CAGTGCCGACTCAGTGAGAA	CATCGGCGTTTCCCATCAAT	191	Polymorphism
ZaCP386	CPSSR_47	AG	59.964	TCCCCTCCTCCCTCTTCTTG	AAAACTTGGACCTCCGCGAT	121	Monomorphism
ZaCP387	CPSSR_470	TGT	59.89	TGCAGTACACCTAACCCTCA	GTCCAGAAGCCCCTTGTCAA	189	Polymorphism
ZaCP390	CPSSR_473	TTA	59.684	GCACCCCTGGAACATCTGTT	GTGGCAGCAGCTGTGAAATT	190	Polymorphism
ZaCP395	CPSSR_478	TTC	60.225	TGGGATTCTACAGGCACCGT	TGCAGAAACCTTATGACAGCCA	164	Polymorphism
ZaCP407	CPSSR_5	AAT	58.461	GGCGCCTCCTAGTTCTTTCT	AGACTCACACGAGCATGAGA	191	Monomorphism
ZaCP409	CPSSR_51	AG	59.817	TGCAAGGCCACCGTTGATTA	CCAGCCCAACCGGAATCATA	111	Monomorphism
ZaCP411	CPSSR_53	AG	60.108	CGCACGAGCAAAGTTCTTGT	GAGGGCGCTGAATGTACAGT	116	Polymorphism
ZaCP412	CPSSR_54	AG	60.038	ACAGGGTCACAACATCCATCT	TTTACGTCTTCCCCGAGCAC	160	Polymorphism
ZaCP415	CPSSR_57	AGA	59.894	CTTCTGCTGCTGCTGATGGT	GCCTTCCGGAGATCTCAAGG	178	Polymorphism
ZaCP416	CPSSR_58	AGA	60.037	GCTGTGGTGGTCCTTTCCTT	ACAAGAGGCGGTGATGAGTG	131	Monomorphism
ZaCP417	CPSSR_59	AGA	59.899	CTTGCACACACCACAGAAGC	CCGCTGCTACAGTGACGTAT	185	Polymorphism
ZaCP419	CPSSR_60	AGA	59.678	CATGATGCACCACCATCCCT	TGACTCTTCCCCTGAAAGCG	190	Monomorphism
ZaCP420	CPSSR_61	AGA	59.522	GCCTTTTGGTGCAATCCGAA	AGCTCATGTGGTTGTTGGGA	119	Polymorphism
ZaCP421	CPSSR_62	AGA	60.321	CCTGAGTGGAGGTGCCTTTT	GAACCCCGTGCTAAGCTCAA	101	None
ZaCP422	CPSSR_63	AGA	60.108	AGGGACCACTCTCGGAAGAA	ACGTGATGCTCCCCATGAAG	153	None
ZaCP423	CPSSR_64	AGA	59.959	GCAAGTTTCCTCACCACCCT	TCGGATCCACCTCTTCCTGT	187	Monomorphism
ZaCP424	CPSSR_65	AGA	59.746	CATTGGGAGAACAGCAGGGA	AGAGGTGCAGGCAGGTTATG	151	None
ZaCP429	CPSSR_7	AAT	60.041	CCGGTTTGAACAAGGTAAGCA	CAAGCCAACTTGCACGAGTC	200	Polymorphism
ZaCP441	CPSSR_81	AT	57.605	CCGGTTCACATCGTTCCACT	ACCGACATACACAACACATCA	119	Polymorphism
ZaCP446	CPSSR_86	AT	60.251	CTCATAGGAACGTCCGCGAA	GGTGGAAAAGGGAGTCGCTT	153	Polymorphism
ZaCP454	CPSSR_93	AT	60.252	ACAACCCCAAGCCAAGGAAA	CCTCCTCTCTTCCCTGTGGT	143	Monomorphism
ZaCP455	CPSSR_94	AT	59.957	TAGTCCAGGCTCAACTCCGA	CTCTCTTTCCCTCCCTCCCA	188	Monomorphism
ZaCP457	CPSSR_96	AT	61.002	ACCACCAACATGCATGAAGC	CCAACGTCGACCTCGTCAAG	175	Polymorphism
ZaCP460	CPSSR_99	AT	60.038	AAGAAGGTCGTTGGCGTGAT	CGCCGGCCCGTATAATAACT	184	Polymorphism
