# Supplementary material for: Develop a preliminary core germplasm with the novel polymorphism EST-SSRs derived from three transcriptomes of colored calla lily (Zantedeschia hybrida)
Source: Front Plant Sci. 2023 Feb 2;14:1055881. doi: 10.3389/fpls.2023.1055881 (PMC9933510; doi:10.3389/fpls.2023.1055881)
Supplement: Supplementary Table 7 — Primer sequences of 40 EST SSRs used for marker validation. [file Table_7.xlsx]

## Sheet: Sheet1
Table S7 Primer sequences of 40 EST-SSR markers used for marker validation.
Loci	CPSSRID	Motif	Ta	Forward primer (5'-3')	Reverse primer (5'-3')	Size (bp)
ZaCP003	CPSSR_100	AT	60.035	CACGAAGGTCGCTCCCTTAA	AGGCATGCAGAGTACCCAAC	194
ZaCP009	CPSSR_106	ATTT	60.287	CAGATCCTGCGATTGGGGAA	CGCAGAGCAAACATCACTTTGT	108
ZaCP014	CPSSR_110	CA	59.817	ACGAACTCACAATCTGCTTTGC	TTTCTGGCAACACGGGGTAA	110
ZaCP015	CPSSR_111	CA	59.828	CTCAGAGGCGCTGTACCAAG	CTTTTGAGGCTTCGGCATGG	102
ZaCP017	CPSSR_113	CAC	60.109	TTGTTGGTGAGGACGTCCAG	ACGTGCGAGATGACAAGGAG	200
ZaCP018	CPSSR_114	CAC	59.822	CTCCTTCTTGGCCTCTGCTC	TAGCCATGGTCGTGGTCATG	131
ZaCP025	CPSSR_121	CAG	62.159	GCCGAAGAGGATGACGAGAA	TTCAGCTCGGCAACCACGA	200
ZaCP026	CPSSR_122	CAG	59.683	GCAGCGATGCAGTTGTTCTT	CGTGTGGTTGCTGGAGAGTA	112
ZaCP030	CPSSR_126	CCA	60.031	AACACCACCACCGAGTGATC	CTGGGGAGGTCCATGTCCTA	122
ZaCP032	CPSSR_128	CCA	60.108	GTCAGCCTTATCCCGATCCG	CACCATCCCACCTCGGTAAC	198
ZaCP040	CPSSR_136	CCG	60.251	CACCTCCGCCACCAGTTTAT	GGAGAAGGTGGTGGTGGTTC	160
ZaCP049	CPSSR_145	CGA	59.962	AAGCAGAGGAAGACGGGAAC	GGATTCCCGGGTGTTCTTGT	181
ZaCP059	CPSSR_157	CGG	59.899	TCTCAAACAAAACGGAGGGA	TCTCGATTCTGATGCGCGAA	158
ZaCP069	CPSSR_166	CGG	60.108	GCCTTGCCTCGTCTCTCTTT	TGCCGGAAGCTACAGATTGG	185
ZaCP074	CPSSR_170	CT	59.972	AGGGCAGAAGGGAGCAAATC	CTCTCGATCGACCCTGTTCG	186
ZaCP079	CPSSR_176	CT	59.889	CTTCAAGGGAGGCGCCAATA	TACGCACCCAAATCCACCAA	164
ZaCP080	CPSSR_177	CT	60.107	GCCCACAGGTTTCTCTCCAA	ATGGACCTCGGAGGCAAATG	131
ZaCP082	CPSSR_179	CT	59.896	GAACTGGGCGGTACAACTGA	GTTGTGGTGGCAAGGGTTTC	163
ZaCP088	CPSSR_186	CT	60.323	TCTTGTCCGTGTTGCTTCGA	ATGGAAGGAGCAGCAGGTTG	111
ZaCP093	CPSSR_192	CT	59.963	AAGCTCTGGTTTCGGGCTTC	CCTGCCTGCAAAAGAGAGGA	195
ZaCP095	CPSSR_194	CT	59.896	CTCCTCAGCGTGAACCTTGT	GCATCGGGGTCTGAGAAGAG	188
ZaCP097	CPSSR_196	CT	59.89	CGCCATCTTCTACCTGTGCA	TGCCTGCTTCTACTTGGCAA	185
ZaCP103	CPSSR_200	CT	60.107	CTTCTTTCTCCGCCCTTCCC	CGCCTCTACACCTCTCCTCT	193
ZaCP104	CPSSR_201	CT	60.03	AGGTTTGGGGAGAGGAGAGG	AGGGAGGGCACATCAGAGAT	187
ZaCP110	CPSSR_207	CT	59.962	CTAGCTTGGCCCTCCCTTTC	ATCAAGCCACACCAACCGAT	120
ZaCP112	CPSSR_209	CT	60.324	TGGTGGGATCTATGGAGCCT	AGCACCGTATGGAGAGGTCA	177
ZaCP115	CPSSR_211	CT	60.108	ATCTTTGGCAAGGCAGCTCT	CCCATGTTCGCCTAGAAGCA	167
ZaCP118	CPSSR_214	CTA	60.248	CCATGATGAAGGCCCTGGAA	CCGCCGGCATCAACAATTAC	146
ZaCP125	CPSSR_220	CTC	60.229	TTCTCGTTGGACTCGTAGGC	AAGGGGACGGAGAGCAGAA	115
ZaCP126	CPSSR_221	CTC	59.818	TTCGCCACCTCCATATTCCC	TTTTCTTCTCCGCACCCACA	153
ZaCP132	CPSSR_227	CTC	59.82	GCTTCGGCTTCCAGTACCAT	CTGGGACTGGAAGAGGATGC	134
ZaCP133	CPSSR_228	CTC	61.346	AGCTTTCATGGCGGTGAAGA	GGGAGGGATGGGAACGACAT	162
ZaCP134	CPSSR_229	CTC	60.037	CCCGCTCACCTTCATCTCTC	TTGGTGCTGACGATGAGGAC	190
ZaCP135	CPSSR_23	AG	60.106	GGAGAGGGAGGGGAAGATGT	AAAACGGCAGGTGGGAAAGA	156
ZaCP158	CPSSR_252	GA	58.491	GTCAAGAGCGGAGGTGGATAG	AAGCATGATGAGGCCTCTCT	199
ZaCP162	CPSSR_256	GA	59.822	CATGGGCATACGTCGTACCA	TGCAGGCACCCAAACTTTTG	195
ZaCP164	CPSSR_259	GA	60.389	TCGGACTAACGCGTTCAGAT	GCACCCAAGAGCAGCATTTG	200
ZaCP165	CPSSR_260	GAA	60.034	GGTGAGCGCCTTCTCTTCTC	CCTGGCAAGCAATGGGAGTA	153
ZaCP169	CPSSR_264	GAA	59.681	GCGAGCCAGATTCCACATCT	AACTGGACAGGCGAAGTCTC	165
ZaCP171	CPSSR_266	GAAA	60.107	ACACACCGCTGATGACTTCC	TTTCCAAGTGACGCCCTTGT	129
