# Supplementary material for: Develop a preliminary core germplasm with the novel polymorphism EST-SSRs derived from three transcriptomes of colored calla lily (Zantedeschia hybrida)
Source: Front Plant Sci. 2023 Feb 2;14:1055881. doi: 10.3389/fpls.2023.1055881 (PMC9933510; doi:10.3389/fpls.2023.1055881)
Supplement: Supplementary Table 8 — The raw data of 40 EST-SSRs tested in 160 colored calla lilies. [file Table_8.xlsx]

## Sheet: sheet1
Table S8 The raw data of 40 EST-SSRs tested in 160 colored calla lily accessions
	Zacp3	Zacp9	Zacp14	Zacp15	Zacp17	Zacp18	Zacp25	Zacp26	Zacp30	Zacp32	Zacp40	Zacp49	Zacp59	Zacp69	Zacp74	Zacp79	Zacp80	Zacp82	Zacp88	Zacp93	Zacp95	Zacp97	Zacp103	Zacp104	Zacp110	Zacp112	Zacp115	Zacp118	Zacp125	Zacp126	Zacp132	Zacp133	Zacp134	Zacp135	Zacp158	Zacp162	Zacp164	Zacp165	zacp169	zacp171
Hong Baoshi	194/194	0/0	110/110	102/102	200/200	0/0	194/194	112/112	128/128	178/178	199/199	0/0	158/158	173/167	186/186	164/164	131/131	163/163	123/111	195/195	194/194	185/185	0/0	187/187	132/120	177/177	173/173	152/146	0/0	0/0	0/0	174/162	190/190	168/168	199/187	191/191	176/176	153/153	165/165	149/137
Hong Yu	206/194	0/0	110/110	102/102	200/200	0/0	194/194	112/112	128/128	178/178	199/199	0/0	158/158	173/167	186/186	164/164	131/131	163/163	111/111	195/195	194/194	185/185	0/0	187/187	120/120	177/177	173/173	152/146	0/0	0/0	0/0	174/162	190/190	156/156	0/0	191/191	176/176	153/153	171/165	149/149
Mei Yu	206/206	0/0	110/110	102/102	200/200	0/0	194/194	112/112	122/122	178/178	199/199	0/0	158/158	173/167	186/186	164/164	131/131	163/163	111/111	195/195	194/194	185/185	0/0	187/187	120/120	177/177	173/173	152/152	0/0	153/153	0/0	162/162	190/178	156/156	0/0	191/191	176/176	153/153	171/171	149/149
Xiangfeng Red	194/194	0/0	110/110	102/102	200/200	131/131	200/200	112/112	122/122	178/178	199/199	0/0	158/158	173/167	190/182	164/164	131/131	163/151	111/111	207/195	194/194	185/183	0/0	199/187	132/120	177/177	173/173	146/146	0/0	153/153	134/134	186/162	190/190	168/156	199/187	195/191	200/176	153/153	171/171	149/137
Majestic Red	194/194	100/100	110/110	102/102	200/200	131/131	200/200	112/112	122/122	178/178	196/199	0/0	158/158	173/167	190/182	164/164	131/131	163/163	111/111	195/195	194/194	185/185	0/0	199/187	132/120	177/177	173/173	146/146	0/0	153/153	134/134	174/174	190/190	168/156	199/187	195/191	176/176	153/153	171/171	149/137
Neroli	194/194	0/0	110/110	102/102	200/200	0/0	200/200	112/112	122/122	178/172	199/199	0/0	170/170	173/167	190/182	164/164	131/131	163/163	111/111	195/195	0/0	0/0	0/0	199/187	132/120	177/177	0/0	146/146	0/0	153/153	128/128	174/174	190/190	168/156	0/0	191/191	176/176	153/153	171/171	149/137
Xiangyuan Red	194/194	100/100	110/110	102/102	200/200	131/131	200/200	112/112	122/122	178/178	199/199	0/0	158/158	173/167	190/190	164/164	131/131	163/163	111/111	195/195	0/0	185/185	0/0	199/187	132/120	177/177	173/173	146/146	103/103	153/153	134/134	174/162	190/190	168/156	0/0	195/191	176/176	153/153	171/171	149/149
V#	212/194	100/100	110/110	102/102	200/200	131/131	200/194	112/112	122/122	178/178	199/199	0/0	158/158	173/167	190/186	164/164	131/131	163/163	111/111	195/195	0/0	185/185	0/0	199/187	132/120	177/177	173/173	146/146	103/103	153/153	134/134	174/162	190/190	168/156	193/193	195/191	200/200	153/153	171/171	149/149
Gold Affair	212/194	108/100	110/92	102/102	200/200	131/131	200/194	112/112	122/122	178/172	199/199	0/0	170/158	173/167	190/186	164/164	131/131	163/163	123/111	195/195	188/188	185/185	0/0	199/187	132/120	183/183	173/167	146/146	115/103	153/153	134/134	174/162	190/190	156/156	199/187	195/191	200/200	153/153	165/165	149/137
8#	212/194	108/108	110/110	110/110	200/200	131/131	200/200	112/100	122/122	178/172	199/199	0/0	179/170	185/173	190/182	164/164	139/131	163/163	111/111	207/195	188/188	185/185	0/0	199/187	132/120	183/177	179/179	146/146	115/103	153/153	134/134	174/174	190/190	156/156	199/187	195/191	200/200	153/153	165/165	149/149
Hot shot	212/194	108/100	110/110	102/102	200/200	131/131	200/200	112/112	128/128	178/172	199/199	0/0	170/158	173/167	190/190	164/164	131/131	163/163	111/111	207/195	0/0	185/185	0/0	199/187	132/120	183/177	0/0	146/146	115/103	153/153	134/134	174/174	190/190	156/156	199/187	195/191	200/200	153/153	165/165	149/149
Pot of Gold	194/194	108/108	110/110	102/102	200/200	131/131	200/200	112/112	128/128	178/172	199/199	0/0	170/170	173/167	190/190	164/164	131/131	163/163	111/111	207/195	0/0	185/185	0/0	199/187	132/120	183/177	0/0	146/146	115/103	153/153	134/134	174/174	190/190	156/156	0/0	195/191	200/200	153/153	165/165	149/149
B-Y	194/194	108/108	110/110	110/102	200/200	131/131	200/194	112/100	128/128	178/172	199/199	0/0	179/170	173/167	190/186	164/164	139/131	163/163	111/111	207/195	0/0	185/185	0/0	199/187	132/120	183/177	179/167	146/146	115/103	153/153	134/134	186/174	190/190	156/156	199/187	195/191	200/200	153/153	168/165	149/149
Florex Gold	212/194	108/100	110/110	102/102	200/200	131/131	200/200	112/112	128/128	178/172	199/199	0/0	170/158	170/167	190/190	164/164	131/131	163/151	111/111	207/195	188/188	185/183	0/0	199/187	132/120	183/177	173/167	146/146	115/103	153/153	134/134	186/174	190/190	156/156	199/187	195/191	200/200	153/153	165/165	149/149
Da Huang	212/194	108/100	110/110	102/102	200/200	131/131	200/200	112/112	128/128	178/172	199/199	181/181	170/158	173/167	190/182	164/164	139/131	163/151	123/111	207/195	188/188	185/185	0/0	199/187	132/120	183/177	173/167	146/146	115/103	153/153	134/134	174/162	190/178	156/156	199/187	195/191	200/200	153/153	165/165	149/149
Wan Mei	212/194	108/108	110/110	102/102	200/200	131/131	200/200	112/112	128/128	178/172	199/199	0/0	158/158	173/167	190/186	164/164	131/131	163/151	123/111	207/195	188/188	185/185	0/0	199/187	120/120	177/177	167/167	152/152	115/103	153/153	140/140	174/162	190/190	168/156	0/0	195/191	200/200	153/153	165/165	149/149
Yang Guang	212/194	108/100	110/92	102/102	200/200	131/131	200/194	112/112	128/128	178/178	199/199	0/0	170/158	173/167	190/186	164/164	131/131	163/151	123/111	207/195	188/188	185/185	0/0	199/187	132/120	183/177	167/167	146/146	115/103	153/153	134/134	174/162	190/190	156/156	199/187	195/191	200/200	165/153	165/165	149/149
Huo Yan	194/194	108/100	110/110	102/102	200/200	131/131	200/200	112/112	128/128	172/172	199/199	0/0	170/170	173/167	190/182	164/164	131/131	163/151	111/111	207/195	188/188	185/183	0/0	199/187	132/126	183/183	167/167	146/146	115/103	153/153	134/134	174/162	190/190	156/156	187/187	195/191	200/200	153/153	165/165	149/149
B	194/194	100/100	0/0	0/0	200/200	131/131	194/194	112/112	128/128	178/178	199/199	0/0	0/0	167/167	186/186	164/164	131/131	163/151	123/111	207/195	188/188	185/185	0/0	187/187	132/120	183/177	173/173	146/146	115/103	153/153	134/134	174/174	190/190	168/156	0/0	195/191	200/176	153/153	171/165	149/149
9#	194/194	108/108	110/110	110/102	200/200	131/131	200/194	112/100	128/128	178/172	199/199	0/0	179/170	185/167	190/186	164/164	139/131	163/151	111/111	207/195	188/188	185/185	0/0	199/187	132/120	183/177	179/167	146/146	115/103	153/153	134/134	174/174	190/190	156/156	0/0	195/191	200/200	153/153	168/165	149/149
Black Magic	194/194	108/108	110/110	110/102	200/200	131/131	200/194	112/100	128/128	178/172	199/199	0/0	179/158	185/167	190/186	164/164	139/131	163/151	111/111	195/195	188/188	185/185	193/191	199/187	132/120	183/177	179/167	146/146	115/115	153/153	134/134	162/162	190/190	156/156	0/0	195/191	200/200	153/153	168/165	149/149
Yellow	212/194	108/100	0/0	102/102	200/200	131/131	200/200	112/112	128/128	178/172	196/199	0/0	170/158	173/167	190/190	164/164	131/131	163/151	123/111	207/195	188/188	185/185	0/0	199/187	132/120	183/183	197/167	146/146	115/103	153/153	134/134	174/162	190/190	156/156	199/187	191/191	0/0	153/153	165/165	149/149
Crystal Blush	194/194	100/100	0/0	102/102	200/200	131/131	194/194	112/112	0/0	178/178	199/199	0/0	158/158	173/167	190/186	164/164	131/131	163/151	123/111	195/195	194/194	185/185	193/191	199/187	120/120	177/177	173/173	152/152	115/103	153/153	140/140	174/162	190/190	168/168	0/0	191/191	0/0	153/153	165/165	149/149
Wang A	194/194	100/100	0/0	102/102	200/200	131/131	194/194	112/112	0/0	178/178	199/199	0/0	158/158	173/167	190/186	164/164	131/131	163/151	123/111	207/195	194/194	185/185	0/0	199/187	132/120	183/177	173/173	146/146	115/103	153/153	140/134	174/162	190/190	168/156	0/0	195/191	200/176	153/153	171/165	149/149
Zi Yu	206/194	0/0	110/110	102/102	200/200	0/0	194/194	112/112	122/122	178/178	199/199	0/0	158/158	0/0	0/0	164/164	131/131	163/163	123/111	207/195	194/194	185/185	0/0	187/187	120/120	177/177	173/173	146/146	0/0	153/153	140/140	174/162	190/190	156/156	199/187	0/0	176/176	153/153	171/171	149/149
Pink Persuasion	194/194	0/0	110/110	102/102	200/200	0/0	200/194	112/112	128/128	178/178	199/199	0/0	158/158	0/0	0/0	164/164	131/131	163/163	123/111	207/195	0/0	185/185	0/0	199/187	132/120	177/177	173/173	146/146	103/103	0/0	146/140	174/162	190/190	168/156	199/187	195/191	200/176	153/153	171/171	149/149
Solid Gold	212/194	0/0	110/110	102/102	212/200	0/0	200/200	124/112	122/122	178/166	196/199	0/0	170/170	173/173	186/186	164/164	131/131	163/151	0/0	207/195	212/212	185/185	193/191	199/187	138/132	183/177	197/167	146/146	115/115	0/0	134/134	186/174	190/190	180/156	199/187	0/0	200/200	153/153	165/165	149/137
YN	212/194	0/0	110/110	110/102	200/200	0/0	200/194	112/100	122/122	178/172	199/199	0/0	179/158	185/173	190/186	164/164	139/131	163/163	111/111	207/195	194/188	185/185	0/0	199/187	132/132	183/183	179/167	146/146	115/115	153/153	134/134	186/174	190/190	156/156	199/193	191/191	200/200	153/153	165/165	149/137
Harmany	212/194	0/0	110/110	102/102	200/200	0/0	200/194	112/112	128/128	178/172	199/199	0/0	158/158	173/173	190/186	164/164	131/131	163/151	123/111	207/195	194/188	185/183	193/193	199/187	138/132	183/183	173/167	146/146	115/103	153/153	140/134	174/162	190/178	168/156	199/187	191/191	176/176	153/153	171/171	149/137
Mango	194/194	0/0	110/110	102/102	0/0	0/0	200/200	112/112	128/128	172/172	199/199	0/0	170/158	173/173	190/190	164/164	0/0	163/151	111/111	207/195	0/0	185/185	0/0	199/187	132/120	183/183	173/167	146/146	115/103	153/153	134/134	174/174	190/190	156/156	187/187	195/191	200/200	165/153	165/165	149/137
Ochre	194/194	108/100	110/110	102/102	200/200	131/131	200/200	112/112	128/128	178/172	199/199	0/0	170/158	173/173	190/190	164/164	131/131	163/151	111/111	207/195	0/0	185/185	0/0	199/187	132/120	183/183	173/167	146/146	115/103	162/153	134/134	174/174	190/190	156/156	187/187	195/191	176/176	153/153	165/165	149/149
1010#	212/194	108/100	110/110	102/102	200/200	131/131	200/200	112/112	128/128	178/172	199/199	181/181	170/158	173/173	190/182	164/164	143/131	163/151	123/111	207/195	188/188	185/185	0/0	199/187	138/120	183/183	173/167	146/146	115/103	162/153	134/134	186/174	190/190	156/156	199/187	191/191	200/176	165/153	0/0	149/149
Aries	212/194	108/100	110/110	102/102	200/200	131/131	194/194	112/112	128/122	178/172	199/199	181/181	170/158	167/167	190/186	164/164	143/131	163/151	123/111	207/195	194/194	185/185	193/191	199/187	132/120	183/183	173/173	146/146	115/103	162/153	140/134	174/162	190/190	168/156	199/187	195/191	200/176	165/153	171/165	149/149
Fen A	212/194	100/100	110/110	102/102	212/200	131/131	194/194	112/112	128/122	178/172	199/199	181/181	158/158	167/167	190/186	164/164	143/131	163/151	123/111	207/195	194/194	185/185	0/0	199/187	132/120	183/183	0/0	146/146	115/103	162/153	140/134	174/162	190/190	168/156	199/187	195/191	200/176	165/153	171/165	149/149
7#	212/194	100/100	110/110	102/102	212/200	131/131	194/194	112/112	128/122	178/172	199/199	181/181	158/158	173/167	190/186	164/164	143/131	163/151	123/123	207/195	194/188	185/185	0/0	199/187	132/120	177/177	0/0	146/146	103/103	162/153	140/134	174/162	190/190	168/156	199/187	195/191	200/176	165/153	0/0	149/149
4#	212/194	108/100	110/110	102/102	212/200	131/131	200/200	112/112	128/128	178/172	199/199	181/181	170/158	167/167	190/186	164/164	143/131	163/151	123/111	207/195	188/188	185/183	0/0	199/187	132/120	183/183	0/0	146/146	115/103	153/153	134/134	174/162	190/190	156/156	187/187	191/191	200/200	165/153	165/165	149/137
1#	212/194	108/100	110/110	102/102	212/200	131/131	200/200	112/112	128/128	178/172	199/199	181/181	170/158	170/167	190/182	164/164	143/131	163/151	123/111	207/195	188/188	185/185	193/193	199/187	132/120	183/183	173/167	146/146	115/103	162/153	134/134	186/174	190/190	156/156	187/187	195/191	200/200	153/153	168/165	149/137
Z15	212/194	108/108	110/110	110/102	212/200	131/131	200/194	112/100	128/122	178/172	199/199	0/0	179/170	185/173	190/186	164/164	131/131	163/163	111/111	207/195	194/188	185/185	0/0	199/187	132/120	183/183	179/167	146/146	115/103	153/153	134/134	186/174	190/190	156/156	199/187	195/195	200/200	153/153	165/165	149/137
Chianti	212/194	100/100	110/110	102/102	212/200	131/131	194/194	112/112	122/122	178/172	196/199	0/0	158/158	173/167	190/186	164/164	143/131	163/155	123/111	207/195	194/188	185/185	193/191	199/187	132/120	183/183	173/173	146/146	115/103	153/153	140/140	174/162	190/190	168/156	199/187	191/191	200/176	153/153	171/171	149/137
6#	212/194	108/100	110/110	102/102	212/200	131/131	200/194	112/112	128/128	178/172	199/199	181/181	158/158	173/167	190/186	164/164	143/131	163/151	123/111	207/195	194/188	185/185	193/193	199/187	138/120	183/183	0/0	152/152	115/103	153/153	146/134	174/162	190/190	168/156	199/187	195/191	176/176	165/165	165/165	149/137
Red Sox	212/194	108/100	110/110	110/102	200/200	131/131	200/194	112/112	122/122	178/172	199/199	0/0	170/158	173/173	190/186	164/164	143/131	163/151	123/111	207/195	194/188	185/185	193/193	199/187	132/120	177/177	0/0	146/146	115/103	153/153	146/134	174/162	190/190	168/156	199/187	195/191	200/176	165/153	165/165	149/137
Inca Gold	212/194	108/100	110/110	102/102	200/200	131/131	200/200	112/112	128/128	172/172	196/199	0/0	170/158	173/173	190/182	164/164	143/131	163/155	111/111	207/195	188/188	185/185	193/193	199/187	138/132	183/177	0/0	146/146	115/103	153/153	128/128	174/162	190/190	156/156	199/187	195/191	200/176	165/153	165/165	149/137
Tasman Gold	212/194	108/100	110/110	102/102	200/200	131/131	200/200	112/112	128/128	178/172	199/199	0/0	170/158	173/173	190/186	164/164	143/131	163/151	123/111	207/195	188/188	185/185	193/193	199/187	132/120	183/183	173/173	146/146	115/103	0/0	128/128	174/162	190/190	156/156	0/0	195/191	200/176	165/153	165/165	149/137
Scarlet Pimpernel	212/194	100/100	110/110	110/102	200/200	131/131	194/194	112/112	128/122	178/178	199/199	0/0	158/158	173/167	190/186	164/164	143/131	163/151	123/123	207/195	194/188	185/185	193/193	199/187	132/120	177/177	173/173	146/146	103/103	153/153	134/134	174/162	190/190	168/156	0/0	195/195	200/176	165/153	0/0	149/137
Pacific Pink	212/194	108/100	110/110	102/102	200/200	131/131	200/194	112/112	128/122	178/172	199/199	0/0	170/158	173/167	190/186	172/164	143/131	163/155	123/123	207/195	194/194	185/185	193/193	199/187	132/120	177/177	173/167	146/146	103/103	153/153	140/140	174/162	190/178	168/156	199/199	195/191	200/176	153/153	165/165	149/137
Passion Fruit	194/194	100/100	0/0	102/102	200/200	131/131	194/194	112/112	0/0	178/178	199/199	0/0	170/158	173/173	190/186	164/164	139/131	163/163	123/123	207/195	0/0	185/185	0/0	199/187	132/120	177/177	173/173	152/146	103/103	153/153	134/134	174/162	190/190	156/156	0/0	191/191	200/200	153/153	171/171	149/149
Swan lake	194/194	100/100	110/110	102/102	200/200	131/131	194/194	112/112	0/0	178/172	199/199	0/0	170/158	173/173	190/186	164/164	139/131	163/163	123/111	195/195	0/0	185/185	0/0	199/187	132/120	0/0	173/173	146/146	115/103	153/153	134/134	174/162	190/190	156/156	0/0	191/191	0/0	165/153	168/165	149/149
Picasso	212/194	108/108	110/110	110/102	200/200	131/131	200/200	112/100	122/122	178/166	199/199	0/0	170/158	173/173	190/186	164/164	139/131	163/155	123/111	207/195	212/188	185/185	0/0	199/187	138/132	177/177	173/173	152/146	115/103	162/153	146/140	174/162	190/190	156/156	199/187	195/191	200/200	165/153	168/165	149/149
Aurora	212/194	0/0	110/110	102/102	200/200	0/0	200/194	112/112	128/122	178/172	196/199	181/181	170/158	173/173	190/186	172/164	139/131	163/155	123/123	207/195	194/194	185/183	193/193	199/187	138/132	177/177	173/173	152/146	103/103	0/0	140/140	174/162	190/190	156/156	199/193	0/0	176/176	165/141	0/0	149/149
Schwarzwalder	212/194	0/0	110/110	102/102	200/200	131/131	200/194	112/112	128/122	178/172	199/199	0/0	170/158	173/167	190/190	172/164	139/131	163/151	123/111	207/195	194/188	185/185	193/193	199/187	132/120	177/177	173/173	146/146	103/103	162/153	140/140	174/162	190/190	168/156	199/193	195/191	200/176	165/153	0/0	149/137
Romeo	206/194	100/100	110/92	102/102	200/200	131/131	200/194	112/112	122/122	178/178	199/199	0/0	170/158	173/167	186/182	164/164	139/131	163/151	123/111	207/195	0/0	185/185	193/193	199/187	132/120	177/177	173/173	152/146	115/103	153/153	140/140	174/162	190/190	168/168	193/187	191/191	200/176	165/153	0/0	149/137
Sunshine	194/194	108/108	110/110	102/102	200/200	131/131	200/200	112/112	128/128	178/172	199/199	181/181	170/170	173/173	190/182	164/164	139/131	163/151	123/111	207/195	188/188	185/185	193/193	199/187	138/132	183/183	167/167	146/146	115/103	153/153	128/128	174/162	190/190	156/156	193/187	191/191	200/200	165/153	165/165	149/137
Rose Gem	206/194	0/0	110/92	102/102	200/200	131/131	194/194	112/112	122/122	178/178	196/199	0/0	158/158	167/167	186/186	164/164	131/131	163/163	123/123	195/195	0/0	185/185	0/0	199/187	138/120	177/177	0/0	0/0	115/103	153/153	134/134	162/162	190/190	168/168	193/187	191/191	176/176	153/153	165/165	137/137
Rubylite Rose	206/194	100/100	110/110	102/102	200/200	131/131	194/194	112/112	122/122	178/178	199/199	0/0	158/158	167/167	190/186	164/164	131/131	163/151	123/111	207/195	0/0	185/185	0/0	199/187	138/120	177/177	173/173	152/152	103/103	153/153	134/134	186/162	190/190	168/156	193/187	191/191	176/176	165/153	165/165	149/137
Reno	194/194	108/100	110/110	102/102	200/200	131/131	200/200	112/112	128/128	178/172	199/199	0/0	170/158	173/167	190/186	164/164	131/131	163/151	123/111	207/195	0/0	185/183	0/0	199/187	132/120	177/177	173/167	146/146	115/103	153/153	134/134	174/162	190/190	156/156	193/187	195/191	200/176	165/153	171/165	149/149
Odessa	194/194	100/100	110/110	102/102	200/200	131/131	200/194	112/112	128/128	178/178	199/199	0/0	179/170	173/167	190/186	164/164	131/131	163/151	123/123	195/195	0/0	185/185	193/191	199/187	132/120	177/177	173/173	0/0	115/103	153/153	134/134	162/162	190/190	168/168	0/0	195/191	200/176	165/153	171/165	149/149
Gold Finger	212/194	108/108	110/110	110/102	200/200	131/131	200/194	112/100	128/122	178/172	199/199	181/181	179/158	185/173	190/186	164/164	139/131	163/151	123/111	207/195	0/0	185/185	0/0	199/187	132/120	177/177	179/167	146/146	115/103	162/153	128/128	186/174	190/190	156/156	199/187	195/191	200/176	165/153	168/165	149/137
Parfait	0/0	108/100	110/110	102/102	200/200	131/131	200/194	112/112	122/122	178/172	199/199	0/0	158/158	173/170	190/186	164/164	131/131	163/151	123/111	207/195	0/0	185/185	0/0	199/187	138/120	177/177	0/0	152/146	115/103	153/153	134/134	174/162	190/190	168/168	199/187	191/191	200/176	153/153	171/171	149/149
Rubylite Pink Ice	212/194	100/100	110/110	102/102	200/200	131/131	194/194	112/112	122/122	178/178	199/199	181/181	158/158	167/167	190/186	164/164	143/131	163/151	123/111	207/195	194/194	185/185	193/191	199/187	138/120	177/177	0/0	152/152	115/103	153/153	134/134	174/162	190/190	168/168	199/187	191/191	176/176	165/153	171/171	149/137
Flame	212/194	108/108	110/110	102/102	200/200	131/131	200/200	112/112	128/128	178/172	199/199	0/0	170/170	173/173	190/186	164/164	131/131	163/163	111/111	195/195	188/188	185/185	0/0	199/187	132/120	183/183	167/167	146/146	115/103	153/153	128/128	186/174	190/190	156/156	193/193	191/191	200/200	165/153	0/0	149/149
Pillow Talk	212/194	100/100	92/92	102/102	200/200	131/131	194/194	112/112	122/122	178/178	199/199	181/181	170/170	167/167	190/186	164/164	131/131	163/151	123/111	207/195	194/194	185/185	193/193	199/187	138/120	177/177	173/173	152/152	115/103	153/153	134/134	186/162	190/190	168/168	199/187	191/191	176/176	165/153	165/165	149/137
Apricot Glow	212/194	108/100	110/92	102/102	200/200	131/131	200/194	112/100	128/122	178/172	199/199	181/181	170/158	173/167	190/186	164/164	139/131	163/163	123/111	207/195	194/194	185/185	0/0	199/187	138/120	183/183	173/167	152/146	115/103	162/153	134/134	174/162	190/190	168/156	199/187	195/191	200/200	165/153	171/165	149/137
Cupido	212/194	100/100	110/110	102/102	200/200	0/0	200/194	112/112	128/128	178/172	199/199	0/0	170/158	173/167	190/186	164/164	131/131	163/163	123/111	207/195	0/0	185/185	0/0	199/187	132/120	183/177	173/173	146/146	115/103	153/153	134/134	186/162	190/190	156/156	193/187	195/191	200/200	165/153	171/171	149/137
Super Gem	212/212	100/100	110/110	102/102	200/200	131/131	194/194	112/112	122/122	178/178	199/199	0/0	158/158	167/167	190/186	164/164	131/131	163/151	123/123	207/195	194/194	185/185	0/0	199/187	138/120	177/177	0/0	146/146	103/103	0/0	134/134	186/162	190/190	168/168	0/0	191/191	176/176	165/153	171/171	149/149
Lipstick	212/194	100/100	110/110	102/102	200/200	131/131	194/194	112/112	122/122	178/178	196/199	0/0	158/158	167/167	190/186	164/164	143/131	163/151	123/111	207/195	194/194	185/185	0/0	199/187	138/120	177/177	173/173	146/146	115/115	153/153	134/134	186/162	190/190	168/168	199/187	191/191	176/176	165/153	171/165	149/137
Tahiti	212/194	100/100	110/110	102/102	200/200	131/131	200/194	112/112	128/128	178/178	199/199	0/0	170/158	173/173	190/186	164/164	143/131	163/151	123/111	207/195	194/194	185/185	193/193	199/187	138/132	177/177	173/173	146/146	115/103	153/153	128/128	186/174	190/178	168/156	199/187	195/195	176/176	165/153	171/171	149/137
Millennium Gold	212/194	108/108	110/110	102/102	200/200	131/131	200/200	112/112	128/128	178/178	199/199	0/0	170/170	173/170	190/186	164/164	143/131	163/151	111/111	207/195	188/188	185/185	193/193	199/187	132/126	177/177	167/167	146/146	115/103	153/153	128/128	174/162	190/190	156/156	0/0	195/195	200/200	165/153	171/165	149/137
Allure	212/194	100/100	110/110	102/102	200/200	131/134	200/194	112/112	122/122	178/178	199/199	0/0	158/158	170/167	190/186	164/164	143/131	163/151	123/123	195/195	194/194	185/185	193/193	199/187	132/126	177/177	173/173	146/146	103/103	153/153	134/134	174/162	190/190	168/156	0/0	195/195	200/200	165/153	171/171	149/149
Pink Diamond	212/194	100/100	110/110	102/102	200/200	131/131	194/194	112/112	122/122	178/178	199/199	0/0	158/158	167/167	190/186	164/164	131/131	163/151	123/111	207/195	194/194	185/183	193/193	199/187	132/132	177/177	173/173	146/146	103/103	153/153	134/134	186/162	190/190	156/156	199/187	191/191	176/176	165/153	171/171	149/137
Amethyst	212/194	100/100	110/110	102/102	200/200	131/131	200/194	112/112	128/122	178/172	199/199	181/181	158/158	173/167	190/186	164/164	143/131	163/151	123/111	207/195	194/194	185/185	193/193	199/187	132/126	177/177	173/173	152/146	115/103	162/153	134/134	174/162	190/190	168/156	193/193	195/195	200/200	165/153	171/165	149/149
Garnet Glow	212/194	108/100	110/110	102/102	200/200	131/131	194/194	112/112	128/122	178/172	196/199	0/0	158/158	167/167	190/186	172/164	143/131	163/151	123/111	207/195	194/194	185/185	193/193	199/187	138/120	177/177	173/173	152/146	115/103	162/153	134/134	186/162	190/190	168/156	193/193	191/191	200/176	165/153	171/165	149/149
Wanmei-E	206/194	108/100	0/0	102/102	200/200	131/131	200/194	112/112	128/128	178/172	199/199	181/181	170/158	170/167	190/186	172/164	143/131	163/151	123/111	207/195	194/188	185/185	193/193	199/187	132/120	177/177	173/167	152/146	115/103	162/153	134/134	174/162	190/190	168/156	199/193	191/191	200/200	165/153	165/165	149/149
Aguila	194/194	108/100	110/110	110/102	200/200	0/0	0/0	112/112	128/122	178/172	199/199	181/181	170/170	173/173	190/182	172/164	143/131	163/151	129/111	207/195	188/188	185/185	193/193	199/187	138/132	183/183	173/167	146/146	0/0	153/153	0/0	174/174	190/190	168/156	199/193	195/195	200/200	165/153	0/0	149/149
Branco	194/194	0/0	110/110	102/102	200/200	131/131	0/0	112/112	128/122	178/172	199/199	0/0	158/158	173/167	190/186	164/164	143/131	163/151	123/111	207/195	194/188	185/183	0/0	199/187	132/120	183/177	173/167	152/146	0/0	153/153	134/134	174/162	190/190	168/156	199/193	191/191	200/200	165/153	0/0	149/149
Camaro	212/194	100/100	110/110	102/102	200/200	0/0	200/194	112/112	128/122	178/178	199/199	0/0	170/158	0/0	190/186	164/164	131/131	163/163	123/111	195/195	194/188	185/185	0/0	199/187	132/120	183/177	173/173	152/146	0/0	0/0	0/0	174/174	190/190	168/156	199/193	0/0	200/200	0/0	0/0	149/149
Chicago	212/194	108/100	110/110	102/102	200/200	131/131	200/194	112/112	128/122	178/172	199/199	0/0	170/158	173/173	190/186	172/164	131/131	163/151	123/111	207/195	194/188	185/185	193/191	199/187	132/120	183/183	173/167	146/146	115/103	162/153	134/134	174/162	190/190	156/156	199/193	195/191	176/176	0/0	165/165	149/137
Florida	212/194	108/108	110/110	110/102	200/200	131/131	200/200	112/112	128/128	178/172	199/199	0/0	170/158	173/173	190/186	172/164	143/131	163/151	123/111	207/195	194/188	185/185	0/0	199/187	132/120	177/177	167/167	146/146	115/103	162/153	134/134	174/162	190/190	168/156	199/193	195/191	200/176	0/0	171/171	149/137
Fuego	212/194	100/100	110/110	102/102	200/200	131/134	200/200	112/112	128/122	178/172	199/199	0/0	170/158	173/167	190/186	164/164	131/131	163/163	123/111	207/195	194/188	185/185	0/0	199/187	132/120	177/177	173/173	146/146	115/103	153/153	134/134	186/174	190/190	156/156	199/193	191/191	0/0	0/0	171/165	149/137
Galaxy	212/194	108/100	110/110	102/102	200/200	131/131	200/200	112/112	128/122	178/172	199/199	181/178	170/158	173/173	190/182	164/164	143/131	163/151	123/111	207/195	194/188	185/183	193/191	199/187	132/120	177/177	173/173	146/146	115/115	162/153	140/134	174/162	190/190	168/156	199/193	195/191	200/176	0/0	171/165	149/137
Kloon	194/194	108/100	110/110	102/102	200/200	131/131	200/194	112/112	122/122	178/172	199/199	0/0	170/158	173/167	190/186	164/164	131/131	163/151	123/111	207/195	0/0	185/185	0/0	199/187	132/120	183/183	173/167	146/146	103/103	153/153	140/140	174/162	190/178	168/156	199/193	195/191	176/176	0/0	171/165	149/137
Maori	212/194	100/100	110/110	102/102	200/200	131/131	200/194	112/112	122/122	178/172	196/199	0/0	170/158	173/167	190/186	164/164	131/131	163/163	123/123	207/195	0/0	185/185	0/0	199/187	132/120	183/183	173/173	146/146	105/103	153/153	140/140	174/174	190/178	168/156	199/193	195/191	176/176	165/165	171/171	149/149
Margarita	212/194	108/100	110/110	102/102	200/200	131/131	200/200	112/112	128/122	178/178	199/199	181/181	158/158	173/167	190/186	164/164	143/131	163/151	123/111	207/195	194/188	185/185	193/193	199/187	132/120	183/183	173/167	152/146	115/103	162/153	140/140	174/162	190/190	168/168	199/193	191/191	200/200	165/165	171/165	149/137
Mercedes	206/194	108/100	110/92	102/102	212/200	131/131	194/194	112/100	128/122	178/172	199/199	181/181	170/158	185/167	190/186	164/164	143/131	163/151	123/111	207/195	194/194	185/185	0/0	199/187	132/120	183/183	173/167	152/146	115/103	0/0	146/140	174/162	190/190	156/156	199/193	191/191	176/176	153/153	165/165	149/137
Murano	212/194	108/100	110/110	102/102	200/200	131/131	200/194	112/112	122/122	178/172	199/199	0/0	158/158	173/167	186/186	164/164	131/131	163/163	123/123	195/195	0/0	185/185	0/0	199/187	132/120	183/183	0/0	146/146	103/103	153/153	140/140	174/162	190/190	156/156	199/193	191/191	176/176	153/153	165/165	149/149
Paris	212/194	108/100	110/110	102/102	200/200	131/131	200/194	112/112	128/122	178/172	199/199	181/178	158/158	173/167	190/186	164/164	131/131	163/163	123/123	207/195	0/0	185/183	0/0	199/187	132/120	183/183	173/167	146/146	115/115	153/153	140/140	174/162	190/190	168/168	199/193	195/191	176/176	165/153	171/165	149/137
Promise	212/194	108/100	110/110	102/102	212/200	131/134	200/194	112/112	128/122	178/172	196/199	181/178	170/158	170/170	190/186	164/164	143/131	163/163	123/111	207/195	194/188	185/185	0/0	199/187	132/120	183/183	173/167	152/146	115/115	153/153	134/134	174/162	190/190	168/156	199/193	195/191	200/176	165/153	165/165	149/137
Red Alert	212/194	108/100	110/110	102/102	212/200	131/134	200/194	112/112	128/128	178/178	199/199	181/181	158/158	173/173	190/186	172/164	143/131	163/163	123/111	207/195	188/188	185/185	193/191	199/187	138/132	183/183	173/167	146/146	115/115	153/153	134/134	174/162	190/190	168/156	199/193	195/191	200/176	153/153	165/165	149/137
Rehmannii	194/194	108/100	110/92	102/102	200/200	131/131	194/194	112/112	122/122	178/178	199/199	0/0	170/158	167/167	190/186	164/164	131/131	163/163	123/111	195/195	0/0	185/185	0/0	199/187	132/120	177/177	173/173	152/152	115/115	153/153	134/134	174/162	190/190	168/156	199/193	191/191	176/176	153/153	165/165	149/149
Romance	212/194	108/100	110/110	110/102	212/200	131/131	200/194	112/112	128/122	178/172	199/199	0/0	170/158	170/167	190/186	164/164	143/131	163/151	123/111	207/195	194/188	185/185	0/0	199/187	132/120	183/177	0/0	152/146	115/115	153/153	134/134	174/162	190/190	168/156	199/193	195/191	200/176	153/153	165/165	149/137
Rose Queen	212/194	108/100	110/110	0/0	200/200	131/134	200/194	112/112	128/122	178/178	199/199	0/0	170/170	173/167	190/186	164/164	131/131	163/163	123/111	207/195	0/0	185/185	193/191	199/187	138/120	183/177	0/0	146/146	115/115	153/153	134/134	174/162	190/190	156/156	199/193	195/191	200/176	153/153	171/171	149/149
Serrada	212/194	108/100	110/110	102/102	200/200	131/131	200/200	112/100	128/122	178/178	199/199	0/0	170/158	173/167	190/186	164/164	131/131	163/163	123/111	207/195	194/188	185/183	0/0	187/187	132/120	183/177	179/167	146/146	115/115	153/153	128/128	174/162	190/190	156/156	199/193	191/191	200/176	153/153	165/165	149/137
Siberia	194/194	100/100	110/110	102/102	200/200	131/131	194/194	112/112	122/122	178/178	199/199	181/178	170/158	167/167	186/186	164/164	131/131	163/163	123/111	207/195	194/188	185/185	0/0	199/187	138/120	177/177	173/173	152/146	115/115	153/153	134/128	174/162	190/190	168/168	199/193	191/191	200/176	153/153	165/165	149/149
Sirio	212/194	108/100	110/110	102/102	200/200	131/131	194/194	112/112	128/122	178/172	199/199	181/178	170/158	173/173	190/186	164/164	143/131	163/151	123/111	207/195	194/194	185/185	0/0	187/187	132/120	183/177	173/167	152/146	115/103	153/153	140/140	162/162	190/190	168/156	0/0	191/191	200/176	153/153	171/165	149/137
Sonora	212/194	108/100	110/110	102/102	200/200	131/131	200/200	112/100	122/122	178/172	199/199	0/0	170/158	173/167	190/186	164/164	131/131	163/151	111/111	207/195	194/188	185/185	0/0	187/187	132/120	183/177	179/167	146/146	115/103	153/153	128/128	186/174	190/190	168/156	199/193	191/191	176/176	153/153	165/165	149/137
Summer Sun	212/194	108/100	110/110	102/102	212/200	131/131	200/194	112/112	122/122	178/166	199/199	181/181	170/158	173/173	190/186	164/164	143/131	163/151	123/111	207/195	194/188	185/183	0/0	199/187	138/132	177/177	173/167	146/146	115/103	162/153	128/128	174/162	190/190	168/168	199/193	191/191	200/200	153/153	0/0	149/137
Vermeer	194/194	108/108	0/0	102/102	200/200	131/131	200/194	112/112	122/122	178/166	199/199	181/181	170/170	185/173	190/186	164/164	139/131	163/151	123/111	207/195	194/188	185/185	0/0	199/187	132/120	177/177	197/179	152/146	115/115	162/153	128/128	186/174	190/190	156/156	199/199	191/191	200/200	153/153	165/165	149/137
Goldilocks	194/194	100/100	110/110	102/102	200/200	131/134	200/200	112/112	122/122	178/172	196/199	0/0	170/158	0/0	190/186	164/164	143/131	163/163	123/111	195/195	188/188	185/185	193/191	199/187	132/120	177/177	173/173	146/146	0/0	0/0	0/0	174/162	190/190	156/156	199/187	195/191	176/176	165/165	0/0	149/149
Greta	194/194	0/0	110/110	102/102	200/200	131/134	0/0	112/112	122/122	178/178	199/199	0/0	158/158	0/0	190/186	164/164	143/131	163/163	123/111	195/195	188/188	185/185	0/0	199/187	132/120	177/177	173/173	146/146	0/0	0/0	0/0	174/162	190/190	168/156	199/187	195/195	176/176	165/165	0/0	149/149
134PP	194/194	100/100	110/110	102/102	200/200	0/0	0/0	112/112	122/122	178/178	196/199	0/0	158/158	0/0	190/190	164/164	143/131	163/163	123/111	195/195	188/188	185/185	0/0	199/187	132/120	177/177	173/173	146/146	0/0	0/0	0/0	174/162	190/190	168/156	199/187	0/0	176/176	165/165	0/0	149/149
134IG	212/194	108/100	110/110	102/102	212/200	131/131	200/200	112/112	128/128	178/172	196/199	0/0	170/158	173/167	190/186	164/164	143/131	163/151	123/111	207/195	188/188	185/185	193/191	199/187	132/120	183/183	173/167	146/146	115/115	153/153	134/134	174/162	190/190	156/156	199/187	195/195	200/176	0/0	165/165	149/137
Sunbird	212/194	0/0	110/110	102/102	200/200	0/0	200/200	112/112	128/128	178/172	196/199	181/178	170/158	0/0	190/186	164/164	131/131	163/151	123/111	207/195	194/188	185/185	0/0	199/187	138/120	177/177	173/167	146/146	103/103	153/153	134/134	174/162	190/178	168/156	199/187	195/195	176/176	165/165	0/0	149/137
Treasure	212/194	108/100	110/110	102/102	200/200	0/0	200/200	112/112	128/128	178/172	199/199	181/178	170/158	0/0	190/186	164/164	131/131	163/151	123/111	207/195	188/188	185/185	193/193	199/187	132/120	183/183	173/167	146/146	115/115	153/153	134/134	174/162	190/190	156/156	199/193	195/195	200/200	153/153	165/165	149/137
Sunglow	212/194	100/100	110/110	102/102	212/200	131/131	194/194	112/112	128/128	178/178	199/199	0/0	158/158	173/167	190/186	172/164	143/131	163/151	123/111	207/195	194/188	185/185	0/0	199/187	132/120	177/177	173/173	146/146	103/103	162/153	146/140	174/162	190/190	168/156	199/187	195/195	200/176	165/165	0/0	149/137
Fen	212/194	100/100	110/110	102/102	200/200	131/131	0/0	112/112	122/122	178/178	199/199	181/178	158/158	167/167	190/186	164/164	143/131	163/151	123/111	207/195	194/194	185/185	0/0	199/187	132/120	177/177	173/173	0/0	115/103	153/153	140/140	174/162	190/190	168/156	199/187	195/195	200/176	165/153	0/0	149/137
Z0	212/194	108/108	110/110	110/102	200/200	131/131	0/0	112/100	122/122	178/172	199/199	181/181	179/170	173/173	190/186	164/164	139/131	163/151	123/111	207/195	194/188	185/185	193/191	199/187	132/120	177/177	179/167	0/0	115/103	162/153	134/134	174/162	190/190	168/156	199/199	195/195	200/176	153/153	165/165	149/137
Elmaro	194/194	108/100	110/110	102/102	200/200	131/134	0/0	112/112	128/128	178/178	199/199	181/181	158/158	173/173	190/186	164/164	131/131	163/151	111/111	207/195	0/0	185/185	0/0	199/199	132/120	177/177	0/0	146/146	115/103	153/153	134/134	186/162	190/190	156/156	0/0	195/195	200/200	153/153	165/165	149/149
Butter Gold	194/194	108/108	110/110	102/102	200/200	131/131	0/0	112/112	128/128	172/172	196/199	181/181	170/170	173/173	190/190	164/164	131/131	163/151	123/111	207/195	188/188	185/185	193/191	199/187	138/132	177/177	173/173	146/146	115/103	153/153	134/134	186/162	190/190	156/156	0/0	195/195	176/176	153/153	165/165	149/149
Coral passion	212/194	108/108	110/110	102/102	200/200	131/131	0/0	112/112	128/128	172/172	199/199	181/181	170/170	173/173	190/186	164/164	143/131	163/151	111/111	207/195	194/194	185/185	193/193	199/187	138/132	177/177	173/173	152/152	115/103	153/153	140/128	162/162	190/190	156/156	199/199	195/195	176/176	165/165	165/165	149/137
Grape velvet	206/206	100/100	110/110	102/102	212/200	131/131	194/194	112/112	122/122	178/178	199/199	181/181	158/158	167/167	190/186	172/164	143/131	163/163	123/111	207/195	194/194	185/185	193/193	199/187	138/120	177/177	173/173	146/146	115/103	153/153	140/128	186/162	190/190	156/156	199/187	195/195	176/176	165/165	171/171	149/137
Ice dancer	212/194	108/100	110/110	102/102	212/200	131/131	0/0	112/112	122/122	178/172	0/0	181/181	170/158	173/167	190/186	172/164	143/131	163/163	123/111	207/195	194/188	185/185	193/193	199/187	138/132	177/177	173/173	146/146	115/103	153/153	140/128	174/162	190/190	0/0	193/193	195/195	200/176	165/165	171/171	149/137
Nightlife	212/194	100/100	110/110	102/102	200/200	131/131	0/0	112/112	122/122	178/178	199/199	181/181	158/158	167/167	190/186	172/164	143/131	163/163	123/123	207/195	194/194	185/185	193/193	199/187	132/120	177/177	173/173	146/146	115/103	153/153	140/128	174/162	190/190	180/156	199/199	195/195	176/176	165/153	171/165	149/137
Z3	212/194	108/108	110/110	102/102	200/200	131/134	0/0	112/100	122/122	178/172	196/199	181/181	179/170	173/173	190/186	164/164	139/131	163/151	123/111	207/195	194/188	185/185	193/193	199/187	132/120	177/177	179/167	146/146	115/103	153/153	134/128	186/174	190/190	180/156	0/0	195/195	0/0	153/153	165/165	149/149
Sunrise	212/194	108/100	110/110	102/102	212/200	131/131	0/0	112/112	128/128	178/172	196/199	181/181	170/158	170/167	190/186	172/164	143/131	163/151	123/111	207/195	188/188	185/185	193/193	199/187	132/120	183/183	0/0	146/146	115/103	153/153	134/128	186/174	190/190	180/156	0/0	195/195	200/200	153/153	165/165	149/137
27	212/194	108/108	110/110	110/102	212/200	131/131	0/0	112/100	128/128	178/172	199/199	181/181	179/158	173/173	190/186	172/164	139/131	163/151	123/111	207/195	194/188	185/185	193/193	199/187	132/120	183/183	0/0	146/146	115/103	153/153	134/128	186/174	190/190	180/156	193/193	195/191	0/0	153/153	168/165	149/137
Z1	212/194	108/108	110/110	110/102	212/200	131/134	200/194	112/100	128/128	178/172	0/0	181/181	179/170	185/173	190/186	172/164	139/131	163/151	123/111	207/195	194/188	185/185	193/193	199/187	132/120	183/183	173/167	146/146	115/103	153/153	134/128	186/174	190/190	180/156	193/193	195/191	200/200	153/153	168/165	149/137
Yellow Lemon	212/194	108/100	110/110	0/0	200/200	131/131	200/194	112/100	0/0	178/172	199/199	181/181	179/170	173/167	190/186	164/164	139/131	163/151	123/111	207/195	194/188	185/183	193/191	199/187	132/120	183/183	173/167	146/146	115/103	153/153	134/128	186/174	190/190	180/156	0/0	195/195	200/200	153/153	168/165	149/137
Wanmei H	212/194	108/108	110/110	102/102	212/200	0/0	200/194	112/112	122/122	178/178	199/199	181/181	179/170	173/167	190/182	172/164	143/131	163/151	123/111	207/195	194/188	185/185	193/193	199/187	138/126	177/177	197/197	146/146	115/115	153/153	140/128	162/162	190/190	180/156	193/193	195/195	200/200	153/153	165/165	149/137
Lemon Drop	194/194	100/100	0/0	0/0	200/200	131/131	200/200	112/112	122/122	178/172	199/199	181/181	170/170	173/173	190/186	164/164	131/131	163/151	123/111	207/195	212/188	185/185	193/193	199/187	138/132	183/183	191/191	146/146	115/115	153/153	140/140	186/174	190/190	156/156	0/0	195/195	200/200	153/153	165/165	149/149
Dark Eyes	206/206	100/100	110/110	0/0	212/200	131/131	200/200	112/112	122/122	178/178	199/199	181/181	158/158	167/167	190/186	172/164	143/131	163/151	129/123	207/195	194/194	185/185	193/193	199/187	138/120	183/183	173/167	152/152	115/115	153/153	140/140	186/174	190/190	156/156	0/0	195/195	200/176	153/153	165/165	149/149
Intimate Ivory	206/206	100/100	110/110	102/102	212/200	131/131	200/200	112/112	122/122	178/178	199/199	181/181	158/158	167/167	190/186	172/164	143/131	163/151	123/123	207/195	194/194	185/185	193/193	199/187	132/120	183/183	173/167	146/146	115/115	153/153	140/128	174/162	190/190	168/168	199/187	195/191	200/200	153/153	171/171	149/137
Mint Julip	206/206	100/100	110/110	102/102	212/200	0/0	200/200	112/112	122/122	178/178	199/199	181/181	158/158	0/0	190/190	164/164	143/131	163/163	123/123	195/195	194/194	185/185	193/193	199/187	138/132	183/183	173/167	146/146	0/0	0/0	0/0	186/162	190/190	156/156	199/187	195/195	200/200	153/153	0/0	149/149
Sweet Talk	194/194	0/0	110/110	102/102	200/200	131/134	200/200	112/112	122/122	178/178	196/199	181/181	170/170	0/0	190/190	164/164	143/131	163/163	123/111	195/195	0/0	185/185	0/0	187/187	138/132	183/183	167/167	152/152	0/0	0/0	0/0	162/162	190/190	168/168	0/0	0/0	176/176	153/153	168/165	149/149
Neon Amour	194/194	0/0	110/110	102/102	200/200	0/0	0/0	112/112	122/122	178/178	196/199	181/181	158/158	0/0	0/0	0/0	143/131	163/163	123/111	195/195	0/0	185/185	0/0	187/187	120/120	183/183	173/173	146/146	0/0	0/0	0/0	0/0	190/190	156/156	0/0	0/0	0/0	153/153	168/165	149/149
Super Ivory	194/194	100/100	0/0	102/102	0/0	0/0	0/0	112/112	122/122	178/178	196/199	181/181	158/158	0/0	190/186	172/164	143/131	163/163	123/111	195/195	0/0	185/185	0/0	187/187	132/120	183/183	173/173	0/0	0/0	0/0	0/0	0/0	190/190	168/168	0/0	191/191	0/0	153/153	168/165	149/137
Gold Crown	194/194	0/0	0/0	102/102	0/0	131/134	0/0	112/112	128/122	172/172	199/199	181/181	170/170	0/0	190/186	172/164	143/131	163/163	123/111	195/195	188/188	185/185	193/191	187/187	132/120	183/183	0/0	0/0	0/0	0/0	0/0	0/0	190/178	156/156	0/0	191/191	0/0	153/153	168/165	149/137
Ruby Sensation	194/194	0/0	0/0	102/102	0/0	0/0	0/0	112/112	128/128	178/178	199/199	181/181	170/170	0/0	190/186	172/164	143/131	163/163	123/111	195/195	188/188	185/185	0/0	187/187	132/120	183/183	0/0	146/146	0/0	0/0	0/0	0/0	190/178	168/168	0/0	191/191	0/0	153/153	168/165	149/137
Merlot	194/194	108/100	110/110	102/102	0/0	131/131	0/0	112/112	122/122	178/172	199/199	181/181	170/158	173/167	190/186	164/164	143/131	163/151	123/123	195/195	194/188	185/185	0/0	199/199	132/120	183/183	0/0	146/146	115/103	153/153	140/140	0/0	190/190	156/156	0/0	195/195	0/0	153/153	168/165	149/149
Hot Cherry	206/194	0/0	110/110	102/102	0/0	131/131	0/0	112/112	122/122	178/178	196/199	181/181	158/158	173/167	190/186	172/164	143/131	163/151	123/111	195/195	194/188	185/185	0/0	199/187	132/120	183/183	0/0	146/146	103/103	153/153	140/140	0/0	190/190	168/168	0/0	195/195	0/0	153/153	171/165	149/149
Rosa	206/194	100/100	110/110	102/102	0/0	131/131	0/0	112/112	122/122	178/178	0/0	181/181	158/158	173/167	186/186	172/164	143/131	163/151	123/111	195/195	194/188	185/185	193/191	187/187	120/120	183/183	0/0	152/146	115/103	153/153	140/134	0/0	190/190	168/156	0/0	191/191	0/0	153/153	171/165	149/149
Royal Sun	212/194	108/108	110/110	110/102	200/200	131/131	0/0	112/112	128/122	178/172	199/199	181/181	170/170	173/173	190/182	164/164	143/131	163/151	123/111	195/195	188/188	185/185	0/0	199/187	138/132	183/183	0/0	146/146	115/103	153/153	134/134	0/0	190/190	180/156	187/187	195/195	200/200	153/153	165/165	149/149
Royal Princess	194/194	100/100	110/110	102/102	200/200	131/131	0/0	112/112	122/122	178/172	199/199	181/181	158/158	173/167	190/182	164/164	143/131	163/151	123/111	195/195	194/194	185/185	0/0	187/187	132/120	183/183	0/0	152/146	115/103	153/153	140/140	0/0	190/190	168/156	0/0	195/191	176/176	165/153	165/165	149/149
Royal Snowland	194/194	100/100	110/110	102/102	0/0	131/131	0/0	124/112	122/122	178/178	196/199	181/181	158/158	173/167	190/186	164/164	143/131	163/151	123/111	195/195	212/194	185/185	0/0	187/187	132/120	183/183	0/0	152/146	115/103	153/153	140/140	0/0	190/178	168/168	0/0	191/191	176/176	153/153	171/165	149/149
Orange Red Star	194/194	108/108	110/110	102/102	200/200	131/134	0/0	112/112	128/128	178/172	0/0	181/181	170/158	170/167	190/182	164/164	143/131	163/151	123/111	195/195	194/194	185/185	0/0	199/187	132/120	183/183	167/167	146/146	115/103	153/153	140/140	186/174	190/190	156/156	0/0	195/191	200/176	153/153	171/165	149/149
Amarillo	194/194	108/100	110/110	102/102	200/200	131/131	0/0	112/112	122/122	178/172	196/199	181/181	170/158	173/167	190/182	164/164	143/131	163/151	123/111	195/195	188/188	185/185	0/0	187/187	132/120	183/183	0/0	146/146	115/103	153/153	140/140	0/0	190/190	156/156	0/0	195/191	0/0	153/153	171/165	149/149
Alpine	194/194	100/100	110/110	102/102	0/0	131/131	0/0	112/112	128/128	178/178	199/199	181/181	170/170	173/167	190/186	164/164	143/131	163/151	123/111	195/195	188/188	185/185	0/0	187/187	132/120	183/183	0/0	146/146	103/103	153/153	140/140	0/0	190/190	156/156	0/0	191/191	176/176	153/153	171/165	149/149
Pink Melody	194/194	100/100	110/110	102/102	200/200	131/131	0/0	112/112	128/128	178/178	199/199	181/181	170/170	167/167	190/182	164/164	143/131	163/151	123/111	195/195	194/194	185/185	0/0	187/187	132/120	183/183	0/0	146/146	115/103	153/153	140/140	0/0	190/190	156/156	0/0	191/191	176/176	153/153	165/165	149/149
Strawberry Parfait	194/194	108/100	110/110	102/102	200/200	131/131	0/0	112/112	128/128	178/172	196/199	181/181	170/158	173/173	190/182	164/164	143/131	163/151	123/111	195/195	188/188	185/185	0/0	187/187	132/120	183/183	0/0	152/146	115/115	153/153	140/140	0/0	190/190	156/156	0/0	191/191	0/0	153/153	165/165	149/137
Golden Chalice	194/194	108/100	110/110	102/102	200/200	131/131	0/0	112/112	128/128	178/172	199/199	181/181	170/170	173/173	190/186	164/164	143/131	163/151	123/111	195/195	188/188	185/185	0/0	187/187	132/120	183/183	0/0	146/146	115/115	153/153	140/140	0/0	190/190	156/156	0/0	191/191	0/0	153/153	165/165	149/137
Festival	194/194	108/100	110/110	102/102	200/200	0/0	200/200	112/112	128/128	178/172	199/199	181/181	170/158	173/167	190/186	164/164	143/131	163/151	123/111	195/195	188/188	185/185	193/191	199/187	132/120	183/183	167/167	146/146	115/115	153/153	134/134	174/174	190/190	156/156	0/0	191/191	0/0	153/153	165/165	149/137
Fire Dancer	194/194	108/108	110/110	102/102	200/200	131/134	200/200	112/112	128/128	178/172	199/199	181/181	170/170	173/173	190/186	164/164	143/131	163/151	123/111	195/195	188/188	185/185	0/0	199/187	132/120	183/183	167/167	146/146	115/115	153/153	134/134	174/174	190/190	156/156	0/0	191/191	0/0	153/153	165/165	149/137
Inferno	194/194	108/108	110/110	102/102	200/200	0/0	200/200	112/112	128/128	172/172	199/199	181/181	170/170	167/167	190/186	172/164	143/131	163/151	123/111	195/195	188/188	185/185	0/0	199/187	132/120	183/183	167/167	146/146	115/115	153/153	134/134	174/174	190/190	156/156	0/0	191/191	0/0	153/153	165/165	149/137
Medallion	212/194	108/108	110/110	102/102	200/200	131/131	200/200	112/112	128/128	172/172	0/0	181/181	170/170	173/173	190/186	172/164	143/131	163/151	123/111	207/195	188/188	185/185	0/0	199/187	132/132	183/183	167/167	146/146	115/115	153/153	134/134	174/174	190/190	156/156	187/187	191/191	200/200	153/153	165/165	149/137
Fire Glow	212/194	100/100	110/110	102/102	200/200	131/131	200/200	112/112	128/128	178/178	199/199	181/181	170/170	167/167	190/186	172/164	143/131	163/151	129/123	207/195	212/212	185/185	193/191	199/187	132/120	177/177	173/173	152/146	115/115	162/153	140/128	174/162	190/190	0/0	0/0	191/191	200/200	153/153	171/165	149/137
Lolly Pop	212/194	100/100	110/110	102/102	200/200	131/131	200/194	112/112	128/128	172/172	199/199	181/181	158/158	167/167	190/182	172/164	143/131	163/151	129/123	207/195	188/188	185/185	0/0	199/187	138/120	177/177	173/173	152/146	103/103	153/153	140/128	186/162	190/190	168/168	187/187	191/191	200/176	153/153	171/171	149/137
Hot Flash	0/0	0/0	110/110	102/102	200/200	0/0	0/0	112/112	128/128	178/172	0/0	181/181	170/158	0/0	0/0	164/164	143/131	0/0	123/123	195/195	194/194	185/185	0/0	187/187	132/120	177/177	173/173	146/146	0/0	0/0	0/0	162/162	190/190	156/156	0/0	0/0	176/176	153/153	171/171	149/149
Callafornia Red	194/194	0/0	0/0	102/102	0/0	131/134	0/0	112/112	128/122	178/172	199/199	181/181	170/158	0/0	186/186	164/164	131/131	163/163	123/123	195/195	194/188	185/185	0/0	187/187	132/120	177/177	0/0	0/0	0/0	0/0	0/0	174/162	190/190	168/168	0/0	195/195	176/176	0/0	171/171	149/137
Gold Rush	194/194	108/100	110/110	102/102	0/0	131/131	0/0	112/112	128/128	178/172	196/199	181/181	170/170	173/173	190/190	164/164	143/131	163/151	123/111	207/195	212/188	185/185	0/0	199/187	132/120	183/183	0/0	0/0	115/103	153/153	134/134	174/162	190/190	156/156	0/0	195/195	200/176	153/153	165/165	149/137
Pinkheart	212/194	108/100	110/110	102/102	0/0	0/0	194/194	112/112	128/128	178/178	196/199	181/181	170/158	173/173	190/186	164/164	139/131	163/151	123/111	207/195	194/188	185/185	0/0	199/187	132/120	183/177	0/0	146/146	115/103	153/153	140/140	174/162	190/190	168/156	0/0	195/195	176/176	153/153	165/165	149/137
Ruby Tuesday	194/194	0/0	110/110	0/0	0/0	131/131	0/0	112/112	128/128	178/178	199/199	181/181	0/0	173/173	190/186	164/164	143/131	163/163	123/111	195/195	194/188	185/185	0/0	199/199	132/120	177/177	0/0	152/146	115/103	0/0	140/140	174/162	190/190	0/0	0/0	195/195	176/176	153/153	171/171	149/137
Premio	194/194	0/0	110/110	102/102	200/200	0/0	0/0	112/112	122/122	178/172	0/0	181/181	170/158	0/0	190/186	164/164	131/131	163/163	123/111	195/195	194/188	185/183	0/0	199/199	138/120	177/177	173/173	152/152	0/0	0/0	0/0	174/162	190/190	168/168	199/187	0/0	200/176	153/153	116/104	140/140
Rialto	194/194	0/0	110/110	102/102	200/200	0/0	0/0	112/112	122/122	178/172	199/199	181/181	170/158	0/0	190/190	164/164	131/131	163/163	123/111	195/195	212/194	185/185	193/191	199/187	138/120	177/177	173/173	152/152	0/0	0/0	0/0	174/162	190/190	168/156	0/0	0/0	200/176	153/153	104/104	140/140
40SD	194/194	0/0	110/110	102/102	200/200	131/134	0/0	112/100	128/128	178/178	196/199	181/181	170/170	0/0	190/190	164/164	131/131	163/163	111/111	195/195	194/188	185/185	0/0	187/187	132/120	177/177	173/167	146/146	0/0	0/0	0/0	174/174	190/190	168/156	0/0	0/0	200/200	153/153	104/104	140/131
Santa Fe	194/194	0/0	0/0	102/102	200/200	0/0	200/194	112/112	122/122	178/178	199/199	181/181	158/158	0/0	190/190	164/164	131/131	175/163	123/123	207/195	212/188	185/185	0/0	187/187	138/120	177/177	0/0	152/146	115/115	153/153	140/134	174/162	190/190	168/156	0/0	191/191	200/176	0/0	116/116	140/140
41XW	194/194	0/0	0/0	102/102	0/0	131/134	200/194	112/112	122/122	178/178	199/199	181/181	158/158	0/0	190/186	164/164	131/131	163/163	123/123	195/195	212/194	185/185	0/0	199/187	138/132	177/177	0/0	0/0	0/0	0/0	0/0	174/162	190/190	168/156	0/0	195/195	200/200	0/0	116/104	140/131
Belcanto	206/194	0/0	0/0	102/102	0/0	131/134	200/194	112/112	122/122	178/178	199/199	181/181	158/158	0/0	190/190	172/164	131/131	163/163	0/0	195/195	188/188	185/185	193/191	187/187	138/120	177/177	0/0	152/146	0/0	0/0	0/0	174/162	190/190	168/156	0/0	191/191	0/0	0/0	116/116	140/140
29ML	194/194	108/100	110/110	102/102	0/0	131/131	0/0	112/112	122/122	178/172	199/199	181/181	158/158	173/167	190/186	172/164	143/131	163/151	123/111	195/195	194/188	185/185	0/0	199/187	132/120	177/177	0/0	152/146	103/103	153/153	140/140	174/162	190/190	156/156	0/0	191/191	200/200	165/153	116/116	0/0
Paco	194/194	0/0	110/110	102/102	0/0	131/131	200/194	112/112	122/122	178/178	199/199	181/181	158/158	167/167	190/186	164/164	143/131	163/151	123/111	195/195	194/194	185/183	0/0	199/187	132/120	177/177	0/0	152/146	115/103	153/153	140/140	174/162	190/190	156/156	0/0	191/191	176/176	165/153	104/104	0/0
Cantor	206/194	?/100	110/110	102/102	0/0	131/131	200/194	112/112	122/122	178/178	199/199	181/181	158/158	173/167	190/186	164/164	143/131	163/151	123/111	207/195	194/188	185/185	0/0	199/187	132/120	177/177	0/0	152/146	115/103	153/153	140/140	174/162	190/190	168/156	0/0	191/191	200/176	165/153	116/104	0/0
Trinity	194/194	108/100	110/92	102/102	0/0	131/131	200/200	112/112	128/128	178/172	199/199	181/181	170/158	170/167	190/186	172/164	143/131	163/151	123/111	207/195	188/188	185/185	193/191	199/187	132/120	177/177	0/0	152/146	115/103	153/153	134/134	174/162	190/190	180/156	0/0	191/191	200/176	165/153	104/104	140/140
Memphis	194/194	108/100	110/92	102/102	0/0	131/131	200/200	112/112	128/128	178/178	199/199	181/181	170/170	170/170	190/186	164/164	143/131	163/151	123/111	207/195	188/188	185/185	0/0	0/0	132/120	177/177	0/0	146/146	115/103	153/153	134/134	174/162	190/190	180/156	0/0	195/195	200/176	165/153	104/104	0/0

## Sheet: sheet2
Table S8 The raw data of 40 EST-SSRs tested in 160 colored calla lily accessions
	Zacp3-212	Zacp3-206	Zacp3-194	Zacp9-108	Zacp9-100	Zacp14-110	Zacp14-92	Zacp15-110	Zacp15-102	Zacp17-212	Zacp17-200	Zacp18-134	Zacp18-131	Zacp25-200	Zacp25-194	Zacp26-124	Zacp26-112	Zacp26-100	Zacp30-128	Zacp30-122	Zacp32-178	Zacp32-172	Zacp32-166	Zacp40-199	Zacp40-196	Zacp49-181	Zacp49-178	Zacp59-179	Zacp59-170	Zacp59-158	Zacp69-185	Zacp69-173	Zacp69-170	Zacp69-167	Zacp74-190	Zacp74-186	Zacp74-182	Zacp79-172	Zacp79-164	Zacp80-143	Zacp80-139	Zacp80-131	Zacp82-175	Zacp82-163	Zacp82-151	Zacp82-155	Zacp88-129	Zacp88-123	Zacp88-111
Hong Baoshi	0	0	1	0	0	1	0	0	1	0	1	0	0	0	1	0	1	0	1	0	1	0	0	1	0	0	0	0	0	1	0	1	0	1	0	1	0	0	1	0	0	1	0	1	0	0	0	1	1
Hong Yu	1	1	0	0	0	1	0	0	1	0	1	0	0	0	1	0	1	0	1	0	1	0	0	1	0	0	0	0	0	1	0	1	0	1	0	1	0	0	1	0	0	1	0	1	0	0	0	0	1
Mei Yu	0	1	0	0	0	1	0	0	1	0	1	0	0	0	1	0	1	0	0	1	1	0	0	1	0	0	0	0	0	1	0	1	0	1	0	1	0	0	1	0	0	1	0	1	0	0	0	0	1
Xiangfeng Red	0	0	1	0	0	1	0	0	1	0	1	0	1	1	0	0	1	0	0	1	1	0	0	1	0	0	0	0	0	1	0	1	0	1	1	0	1	0	1	0	0	1	0	1	1	0	0	0	1
Majestic Red	0	0	1	0	1	1	0	0	1	0	1	0	1	1	0	0	1	0	0	1	1	0	0	1	1	0	0	0	1	0	0	1	0	1	1	0	1	0	1	0	0	1	0	1	0	0	0	0	1
Neroli	0	0	1	0	0	1	0	0	1	0	1	0	0	1	0	0	1	0	0	1	1	1	0	1	0	0	0	0	0	1	0	1	0	1	1	0	1	0	1	0	0	1	0	1	0	0	0	0	1
Xiangyuan Red	0	0	1	0	1	1	0	0	1	0	1	0	1	1	0	0	1	0	0	1	1	0	0	1	0	0	0	0	0	1	0	1	0	1	1	0	0	0	1	0	0	1	0	1	0	0	0	0	1
V#	1	0	1	0	1	1	0	0	1	0	1	0	1	1	1	0	1	0	0	1	1	0	0	1	0	0	0	0	0	1	0	1	0	1	1	1	0	0	1	0	0	1	0	1	0	0	0	0	1
Gold Affair	1	0	1	0	1	1	1	0	1	0	1	0	1	1	1	0	1	0	0	1	1	1	0	1	0	0	0	0	1	1	0	1	0	1	1	1	0	0	1	0	0	1	0	1	0	0	0	1	1
8#	1	0	1	1	0	1	0	1	0	0	1	0	1	1	0	0	1	1	0	1	1	1	0	1	0	0	0	1	1	0	1	1	0	0	1	0	1	0	1	0	1	1	0	1	0	0	0	0	1
Hot shot	1	0	1	1	1	1	0	0	1	0	1	0	1	1	0	0	1	0	1	0	1	1	0	1	0	0	0	0	1	1	0	1	0	1	1	0	0	0	1	0	0	1	0	1	0	0	0	0	1
Pot of Gold	0	0	1	1	0	1	0	0	1	0	1	0	1	1	0	0	1	0	1	0	1	1	0	1	0	0	0	0	1	0	0	1	0	1	1	0	0	0	1	0	0	1	0	1	0	0	0	0	1
B-Y	0	0	1	1	0	1	0	1	1	0	1	0	1	1	1	0	1	1	1	0	1	1	0	1	0	0	0	1	1	0	0	1	0	1	1	1	0	0	1	0	1	1	0	1	0	0	0	0	1
Florex Gold	1	0	1	1	1	1	0	0	1	0	1	0	1	1	0	0	1	0	1	0	1	1	0	1	0	0	0	0	1	1	0	0	1	1	1	0	0	0	1	0	0	1	0	1	1	0	0	0	1
Da Huang	1	0	1	1	1	1	0	0	1	0	1	0	1	1	0	0	1	0	1	0	1	1	0	1	0	1	0	0	1	1	0	1	0	1	1	0	1	0	1	0	1	1	0	1	1	0	0	1	1
Wan Mei	1	0	1	1	0	1	0	0	1	0	1	0	1	1	0	0	1	0	1	0	1	1	0	1	0	0	0	0	0	1	0	1	0	1	1	1	0	0	1	0	0	1	0	1	1	0	0	1	1
Yang Guang	1	0	1	1	1	1	1	0	1	0	1	0	1	1	1	0	1	0	1	0	1	0	0	1	0	0	0	0	1	1	0	1	0	1	1	1	0	0	1	0	0	1	0	1	1	0	0	1	1
Huo Yan	0	0	1	1	1	1	0	0	1	0	1	0	1	1	0	0	1	0	1	0	1	1	0	1	0	0	0	0	1	0	0	1	0	1	1	0	1	0	1	0	0	1	0	1	1	0	0	0	1
B	0	0	1	0	1	0	0	0	0	0	1	0	1	0	1	0	1	0	1	0	1	0	0	1	0	0	0	0	0	0	0	0	0	1	0	1	0	0	1	0	0	1	0	1	1	0	0	1	1
9#	0	0	1	1	0	1	0	1	1	0	1	0	1	1	1	0	1	1	1	0	1	1	0	1	0	0	0	1	1	0	1	0	0	1	1	1	0	0	1	0	1	1	0	1	1	0	0	0	1
Black Magic	0	0	1	1	0	1	0	1	1	0	1	0	1	1	1	0	1	1	1	0	1	1	0	1	0	0	0	1	0	1	1	0	0	1	1	1	0	0	1	0	1	1	0	1	1	0	0	0	1
Yellow	1	0	1	1	1	0	0	0	1	0	1	0	1	1	0	0	1	0	1	0	1	1	0	1	0	0	0	0	1	1	0	1	0	1	1	0	0	0	1	0	0	1	0	1	1	0	0	1	1
Crystal Blush	0	0	1	0	1	0	0	0	1	0	1	0	1	0	1	0	1	0	0	0	1	0	0	1	0	0	0	0	0	1	0	1	0	1	1	1	0	0	1	0	0	1	0	1	1	0	0	1	1
Wang A	0	0	1	0	1	0	0	0	1	0	1	0	1	0	1	0	1	0	0	0	1	0	0	1	0	0	0	0	0	1	0	1	0	1	1	1	0	0	1	0	0	1	0	1	1	0	0	1	1
Zi Yu	0	1	1	0	0	1	0	0	1	0	1	0	0	0	1	0	1	0	0	1	1	0	0	1	0	0	0	0	0	1	0	0	0	0	0	0	0	0	1	0	0	1	0	1	0	0	0	1	1
Pink Persuasion	0	0	1	0	0	1	0	0	1	0	1	0	0	1	1	0	1	0	1	0	1	0	0	1	0	0	0	0	0	1	0	0	0	0	0	0	0	0	1	0	0	1	0	1	0	0	0	1	1
Solid Gold	1	0	1	0	0	1	0	0	1	1	1	0	0	1	0	1	1	0	0	1	1	0	1	1	1	0	0	0	1	0	0	1	0	0	0	1	0	0	1	0	0	1	0	1	1	0	0	0	0
YN	1	0	1	0	0	1	0	1	1	0	1	0	0	1	1	0	1	1	0	1	1	1	0	1	0	0	0	1	0	1	1	1	0	0	0	1	0	0	1	0	1	1	0	1	0	0	0	0	1
Harmany	1	0	1	0	0	1	0	0	1	0	1	0	0	1	1	0	1	0	1	0	1	1	0	1	0	0	0	0	0	1	0	1	0	0	1	1	0	0	1	0	0	1	0	1	1	0	0	1	1
Mango	0	0	1	0	0	1	0	0	1	0	0	0	0	1	0	0	1	0	1	0	1	1	0	1	0	0	0	0	1	1	0	1	0	0	1	0	0	0	1	0	0	0	0	1	1	0	0	0	1
Ochre	0	0	1	1	1	1	0	0	1	0	1	0	1	1	0	0	1	0	1	0	1	1	0	1	0	0	0	0	1	1	0	1	0	0	1	0	0	0	1	0	0	1	0	1	1	0	0	0	1
1010#	1	0	1	1	1	1	0	0	1	0	1	0	1	1	0	0	1	0	1	0	1	1	0	1	0	1	0	0	1	1	0	1	0	1	1	0	1	0	1	1	0	1	0	1	1	0	0	1	1
Aries	1	0	1	1	1	1	0	0	1	0	1	0	1	0	1	0	1	0	1	1	1	1	0	1	0	1	0	0	1	1	0	0	0	1	1	1	0	0	1	1	0	1	0	1	1	0	0	1	1
Fen A	1	0	1	0	1	1	0	0	1	1	1	0	1	0	1	0	1	0	1	1	1	1	0	1	0	1	0	0	0	1	0	0	0	1	1	1	0	0	1	1	0	1	0	1	1	0	0	1	1
7#	1	0	1	0	1	1	0	0	1	1	1	0	1	0	1	0	1	0	1	1	1	1	0	1	0	1	0	0	0	1	0	1	0	1	1	1	0	0	1	1	0	1	0	1	1	0	0	1	0
4#	1	0	1	1	1	1	0	0	1	1	1	0	1	1	0	0	1	0	1	0	1	1	0	1	0	1	0	0	1	1	0	0	0	1	1	1	0	0	1	1	0	1	0	1	1	0	0	1	1
1#	1	0	1	1	1	1	0	0	1	1	1	0	1	1	0	0	1	0	1	0	1	1	0	1	0	1	0	0	1	1	0	0	1	1	1	0	1	0	1	1	0	1	0	1	1	0	0	1	1
Z15	1	0	1	1	0	1	0	1	1	1	1	0	1	1	1	0	1	1	1	1	1	1	0	1	0	0	0	1	1	0	1	1	0	0	1	1	0	0	1	0	0	1	0	1	0	0	0	0	1
Chianti	1	0	1	0	1	1	0	0	1	1	1	0	1	0	1	0	1	0	0	1	1	1	0	1	1	0	0	0	0	1	0	1	0	1	1	1	0	0	1	1	0	1	0	1	0	1	0	1	1
6#	1	0	1	1	1	1	0	0	1	1	1	0	1	1	1	0	1	0	1	0	1	1	0	1	0	1	0	0	0	1	0	1	0	1	1	1	0	0	1	1	0	1	0	1	1	0	0	1	1
Red Sox	1	0	1	1	1	1	0	1	1	0	1	0	1	1	1	0	1	0	0	1	1	1	0	1	0	0	0	0	1	1	0	1	0	0	1	1	0	0	1	1	0	1	0	1	1	0	0	1	1
Inca Gold	1	0	1	1	1	1	0	0	1	0	1	0	1	1	0	0	1	0	1	0	0	1	0	1	1	0	0	0	1	1	0	1	0	0	1	0	1	0	1	1	0	1	0	1	0	1	0	0	1
Tasman Gold	1	0	1	1	1	1	0	0	1	0	1	0	1	1	0	0	1	0	1	0	1	0	0	1	0	0	0	0	1	1	0	1	0	0	1	1	0	0	1	1	0	1	0	1	1	0	0	1	1
Scarlet Pimpernel	1	0	1	0	1	1	0	1	1	0	1	0	1	0	1	0	1	0	1	1	1	0	0	1	0	0	0	0	0	1	0	1	0	1	1	1	0	0	1	1	0	1	0	1	1	0	0	1	0
Pacific Pink	1	0	1	1	1	1	0	0	1	0	1	0	1	1	1	0	1	0	1	1	1	1	0	1	0	0	0	0	1	1	0	1	0	1	1	1	0	1	1	1	0	1	0	1	0	1	0	1	0
Passion Fruit	0	0	1	0	1	0	0	0	1	0	1	0	1	0	1	0	1	0	0	0	1	0	0	1	0	0	0	0	1	1	0	1	0	0	1	1	0	0	0	0	1	1	0	1	0	0	0	1	0
Swan lake	0	0	1	0	1	1	0	0	1	0	1	0	1	0	1	0	1	0	0	0	1	1	0	1	0	0	0	0	1	1	0	1	0	0	1	1	0	0	0	0	1	1	0	1	0	0	0	1	1
Picasso	1	0	1	1	0	1	0	1	1	0	1	0	1	1	0	0	1	1	0	1	1	0	1	1	0	0	0	0	1	1	0	1	0	0	1	1	0	0	0	0	1	1	0	1	0	1	0	1	1
Aurora	1	0	1	0	0	1	0	0	1	0	1	0	0	1	1	0	1	0	1	1	1	1	0	1	1	1	0	0	1	1	0	1	0	0	1	1	0	1	1	0	1	1	0	1	0	1	0	1	0
Schwarzwalder	1	0	1	0	0	1	0	0	1	0	1	0	1	1	1	0	1	0	1	1	1	1	0	1	0	0	0	0	1	1	0	1	0	1	1	0	0	1	1	0	1	1	0	1	1	0	0	1	1
Romeo	0	1	1	0	1	1	1	0	1	0	1	0	1	1	1	0	1	0	0	1	1	0	0	1	0	0	0	0	1	1	0	1	0	1	0	1	1	0	1	0	1	1	0	1	1	0	0	1	1
Sunshine	0	0	1	1	0	1	0	0	1	0	1	0	1	1	0	0	1	0	1	0	1	1	0	1	0	1	0	0	1	0	0	1	0	0	1	0	1	0	1	0	1	1	0	1	1	0	0	1	1
Rose Gem	0	1	1	0	0	1	1	0	1	0	1	0	1	0	1	0	1	0	0	1	1	0	0	1	1	0	0	0	0	1	0	0	0	1	0	1	0	0	1	0	0	1	0	1	0	0	0	1	0
Rubylite Rose	0	1	1	0	1	1	0	0	1	0	1	0	1	0	1	0	1	0	0	1	1	0	0	1	0	0	0	0	0	1	0	0	0	1	1	1	0	0	1	0	0	1	0	1	1	0	0	1	1
Reno	0	0	1	1	1	1	0	0	1	0	1	0	1	1	0	0	1	0	1	0	1	1	0	1	0	0	0	0	1	1	0	1	0	1	1	1	0	0	1	0	0	1	0	1	1	0	0	1	1
Odessa	0	0	1	0	1	1	0	0	1	0	1	0	1	1	1	0	1	0	1	0	1	0	0	1	0	0	0	1	1	0	0	1	0	1	1	1	0	0	1	0	0	1	0	1	1	0	0	1	0
Gold Finger	1	0	1	1	0	1	0	1	1	0	1	0	1	1	1	0	1	1	1	1	1	1	0	1	0	1	0	1	0	1	1	1	0	0	1	1	0	0	1	0	1	1	0	1	1	0	0	1	1
Parfait	0	0	0	1	1	1	0	0	1	0	1	0	1	1	1	0	1	0	0	1	1	1	0	1	0	0	0	0	0	1	0	1	1	0	1	1	0	0	1	0	0	1	0	1	1	0	0	1	1
Rubylite Pink Ice	1	0	1	0	1	1	0	0	1	0	1	0	1	0	1	0	1	0	0	1	1	0	0	1	0	1	0	0	0	1	0	0	0	1	1	1	0	0	1	1	0	1	0	1	1	0	0	1	1
Flame	1	0	1	1	0	1	0	0	1	0	1	0	1	1	0	0	1	0	1	0	1	1	0	1	0	0	0	0	1	0	0	1	0	0	1	1	0	0	1	0	0	1	0	1	0	0	0	0	1
Pillow Talk	1	0	1	0	1	0	1	0	1	0	1	0	1	0	1	0	1	0	0	1	1	0	0	1	0	1	0	0	1	0	0	0	0	1	1	1	0	0	1	0	0	1	0	1	1	0	0	1	1
Apricot Glow	1	0	1	1	1	1	1	0	1	0	1	0	1	1	1	0	1	1	1	1	1	0	0	1	0	1	0	0	1	1	0	1	0	1	1	1	0	0	1	0	1	1	0	1	0	0	0	1	1
Cupido	1	0	1	0	1	1	0	0	1	0	1	0	0	1	1	0	1	0	1	0	1	1	0	1	0	0	0	0	1	1	0	1	0	1	1	1	0	0	1	0	0	1	0	1	0	0	0	1	1
Super Gem	1	0	0	0	1	1	0	0	1	0	1	0	1	0	1	0	1	0	0	1	1	0	0	1	0	0	0	0	0	1	0	0	0	1	1	1	0	0	1	0	0	1	0	1	1	0	0	1	0
Lipstick	1	0	1	0	1	1	0	0	1	0	1	0	1	0	1	0	1	0	0	1	1	0	0	1	1	0	0	0	0	1	0	0	0	1	1	1	0	0	1	1	0	1	0	1	1	0	0	1	1
Tahiti	1	0	1	0	1	1	0	0	1	0	1	0	1	1	1	0	1	0	1	0	1	0	0	1	0	0	0	0	1	1	0	1	0	0	1	1	0	0	1	1	0	1	0	1	1	0	0	1	1
Millennium Gold	1	0	1	1	0	1	0	0	1	0	1	0	1	1	0	0	1	0	1	0	1	0	0	1	0	0	0	0	1	0	0	1	1	0	1	1	0	0	1	1	0	1	0	1	1	0	0	0	1
Allure	1	0	1	0	1	1	0	0	1	0	1	1	0	1	1	0	1	0	0	1	1	0	0	1	0	0	0	0	0	1	0	0	1	1	1	1	0	0	1	1	0	1	0	1	1	0	0	1	0
Pink Diamond	1	0	1	0	1	1	0	0	1	0	1	0	1	0	1	0	1	0	0	1	1	0	0	1	0	0	0	0	0	1	0	0	0	1	1	1	0	0	1	0	0	1	0	1	1	0	0	1	1
Amethyst	1	0	1	0	1	1	0	0	1	0	1	0	1	1	1	0	1	0	1	1	1	1	0	1	0	1	0	0	0	1	0	1	0	1	1	1	0	0	1	1	0	1	0	1	1	0	0	1	1
Garnet Glow	1	0	1	1	1	1	0	0	1	0	1	0	1	0	1	0	1	0	1	1	1	1	0	1	1	0	0	0	0	1	0	0	0	1	1	1	0	1	1	1	0	1	0	1	1	0	0	1	1
Wanmei-E	0	1	1	1	1	0	0	0	1	0	1	0	1	1	1	0	1	0	1	0	1	1	0	1	0	1	0	0	1	1	0	0	1	1	1	1	0	1	1	1	0	1	0	1	1	0	0	1	1
Aguila	0	0	1	1	1	1	0	1	1	0	1	0	0	0	0	0	1	0	1	1	1	1	0	1	0	1	0	0	1		0	1	0	0	1	0	1	1	1	1	0	1	0	1	1	0	0	1	1
Branco	0	0	1	0	0	1	0	0	1	0	1	0	1	0	0	0	1	0	1	1	1	1	0	1	0	0	0	0	0	1	0	1	0	1	1	1	0	0	1	1	0	1	0	1	1	0	0	1	1
Camaro	1	0	1	0	1	1	0	0	1	0	1	0	0	1	1	0	1	0	1	1	1	0	0	1	0	0	0	0	1	1	0	0	0	0	1	1	0	0	1	0	0	1	0	1	0	0	0	1	1
Chicago	1	0	1	1	1	1	0	0	1	0	1	0	1	1	1	0	1	0	1	1	1	1	0	1	0	0	0	0	1	1	0	1	0	0	1	1	0	1	1	0	0	1	0	1	1	0	0	1	1
Florida	1	0	1	1	0	1	0	1	1	0	1	0	1	1	0	0	1	0	1	0	1	1	0	1	0	0	0	0	1	1	0	1	0	0	1	1	0	1	1	1	0	1	0	1	1	0	0	1	1
Fuego	1	0	1	0	1	1	0	0	1	0	1	1	1	1	0	0	1	0	1	1	1	1	0	1	0	0	0	0	1	1	0	1	0	1	1	1	0	0	1	0	0	1	0	1	0	0	0	1	1
Galaxy	1	0	1	1	1	1	0	0	1	0	1	0	1	1	0	0	1	0	1	1	1	1	0	1	0	1	1	0	1	1	0	1	0	0	1	0	1	0	1	1	0	1	0	1	1	0	0	1	1
Kloon	0	0	1	1	1	1	0	0	1	0	1	0	1	1	1	0	1	0	0	1	1	1	0	1	0	0	0	0	1	1	0	1	0	1	1	1	0	0	1	0	0	1	0	1	1	0	0	1	1
Maori	1	0	1	0	1	1	0	0	1	0	1	0	1	1	1	0	1	0	0	1	1	1	0	1	1	0	0	0	1	1	0	1	0	1	1	1	0	0	1	0	0	1	0	1	0	0	0	1	0
Margarita	1	0	1	1	1	1	0	0	1	0	1	0	1	1	0	0	1	0	1	1	1	0	0	1	0	1	0	0	0	1	0	1	0	1	1	1	0	0	1	1	0	1	0	1	1	0	0	1	1
Mercedes	0	1	1	1	1	1	1	0	1	1	1	0	1	0	1	0	1	1	1	1	1	1	0	1	0	1	0	0	1	1	1	0	0	1	1	1	0	0	1	1	0	1	0	1	1	0	0	1	1
Murano	1	0	1	1	1	1	0	0	1	0	1	0	1	1	1	0	1	0	0	1	1	1	0	1	0	0	0	0	0	1	0	1	0	1	0	1	0	0	1	0	0	1	0	1	0	0	0	1	0
Paris	1	0	1	1	1	1	0	0	1	0	1	0	1	1	1	0	1	0	1	1	1	1	0	1	0	1	1	0	0	1	0	1	0	1	1	1	0	0	1	0	0	1	0	1	0	0	0	1	0
Promise	1	0	1	1	1	1	0	0	1	1	1	1	0	1	1	0	1	0	1	1	1	1	0	1	1	1	1	0	1	1	0	0	1	0	1	1	0	0	1	1	0	1	0	1	0	0	0	1	1
Red Alert	1	0	1	1	1	1	0	0	1	1	1	1	0	1	1	0	1	0	1	0	1	0	0	1	0	1	0	0	0	1	0	1	0	0	1	1	0	1	1	1	0	1	0	1	0	0	0	1	1
Rehmannii	0	0	1	1	1	1	1	0	1	0	1	0	1	0	1	0	1	0	0	1	1	0	0	1	0	0	0	0	1	1	0	0	0	1	1	1	0	0	1	0	0	1	0	1	0	0	0	1	1
Romance	1	0	1	1	1	1	0	1	1	1	1	0	1	1	1	0	1	0	1	1	1	1	0	1	0	0	0	0	1	1	0	0	1	1	1	1	0	0	1	1	0	1	0	1	1	0	0	1	1
Rose Queen	1	0	1	1	1	1	0	0	0	0	1	1	1	1	1	0	1	0	1	1	1	0	0	1	0	0	0	0	1	0	0	1	0	1	1	1	0	0	1	0	0	1	0	1	0	0	0	1	1
Serrada	1	0	1	1	1	1	0	0	1	0	1	0	1	1	0	0	1	1	1	1	1	0	0	1	0	0	0	0	1	1	0	1	0	1	1	1	0	0	1	0	0	1	0	1	0	0	0	1	1
Siberia	0	0	1	1	1	1	0	0	1	0	1	0	1	0	1	0	1	0	0	0	1	0	0	1	0	1	1	0	1	1	0		0	1		1	0	0	1	0	0	1	0	1	0	0	0	1	1
Sirio	1	0	1	1	1	1	0	0	1	0	1	0	1	0	1	0	1	0	1	1	1	1	0	1	0	1	1	0	1	1	0	1	0	0	1	1	0	0	1	1	0	1	0	1	1	0	0	1	1
Sonora	1	0	1	1	1	1	0	0	1	0	1	0	1	1	0	0	1	1	0	1	1	1	0	1	0	0	0	0	1	1	0	1	0	1	1	1	0	0	1	0	0	1	0	1	1	0	0	0	1
Summer Sun	1	0	1	1	1	1	0	0	1	1	1	0	1	1	1	0	1	0	0	1	1	0	1	1	0	1	0	0	1	1	0	1	0	0	1	1	0	0	1	0	0	1	0	1	1	0	0	1	1
Vermeer	0	0	1	1	0	0	0	0	1	0	1	0	1	1	1	0	1	0	0	1	1	0	1	1	0	1	0	0	1	0	1	1	0	0	1	1	0	0	1	0	1	1	0	1	1	0	0	1	1
Goldilocks	0	0	1	0	1	1	0	0	1	0	1	1	1	1	0	0	1	0	0	1	1	1	0	1	1	0	0	0	1	1	0	0	0	0	1	1	0	0	1	1	0	1	0	1	0	0	0	1	1
Greta	0	0	1	0	0	1	0	0	1	0	1	1	1	0	0	0	1	0	0	1	1	0	0	1	0	0	0	0	0	1	0	0	0	0	1	1	0	0	1	1	0	1	0	1	0	0	0	1	1
134PP	0	0	1	0	1	1	0	0	1	0	1	0	0	0	0	0	1	0	0	1	1	0	0	1	1	0	0	0	0	1	0	0	0	0	1	1	0	0	1	1	0	1	0	1	0	0	0	1	1
134IG	1	0	1	0	1	1	0	0	1	1	1	0	1	1	0	0	1	0	1	0	1	1	0	1	1	0	0	0	1	1	0	1	0	1	1	1	0	0	1	1	0	1	0	1	1	0	0	1	1
Sunbird	1	0	1	0	0	1	0	0	1	0	1	0	0	1	0	0	1	0	1	0	1	1	0	1	1	1	1	0	1	1	0	0	0	0	1	1	0	0	1	0	0	1	0	1	1	0	0	1	1
Treasure	1	0	1	1	1	1	0	0	1	0	1	0	0	1	0	0	1	0	1	0	1	1	0	1	0	1	1	0	1	1	0	0	0	0	1	1	0	0	1	0	0	1	0	1	1	0	0	1	1
Sunglow	1	0	1	0	0	1	0	0	1	1	1	0	1	0	1	0	1	0	1	0	1	0	0	1	0	0	0	0	0	1	0	1	0	1	1	1	0	1	1	1	0	1	0	1	1	0	0	1	1
Fen	1	0	1	0	0	1	0	0	1	0	1	0	1	0	0	0	1	0	0	1	1	0	0	1	0	1	1	0	0	1	0	0	0	1	1	1	0	0	1	1	0	1	0	1	1	0	0	1	1
Z0	1	0	1	1	1	1	0	1	1	0	1	0	1	0	0	0	1	1	0	1	1	1	0	1	0	1	0	1	1	0	0	1	0	0	1	1	0	0	1	0	1	1	0	1	1	0	0	1	1
Elmaro	0	0	1	1	1	1	0	0	1	0	1	1	1	0	0	0	1	0	1	0	1	0	0	1	0	1	0	0	0	1	0	1	0	0	1	1	0	0	1	0	0	1	0	1	1	0	0	0	1
Butter Gold	0	0	1	1	0	1	0	0	1	0	1	0	1	0	0	0	1	0	1	0	0	1	0	1	1	1	0	0	1	0	0	1	0	0	1		0	0	1	0	0	1	0	1	1	0	0	1	1
Coral passion	1	0	1	1	0	1	0	0	1	0	1	0	1	0	0	0	1	0	1	0	0	1	0	1	0	1	0	0	1	0	0	1	0	0	1	1	0	0	1	1	0	1	0	1	1	0	0	0	1
Grape velvet	0	1	0	0	1	1	0	0	1	1	1	0	1	0	1	0	1	0	0	1	1	0	0	1	0	1	0	0	0	1	0	0	0	1	1	1	0	1	1	1	0	1	0	1	0	0	0	1	1
Ice dancer	1	0	1	1	1	1	0	0	1	1	1	0	1	0	0	0	1	0	0	1	1	1	0	0	0	1	0	0	1	1	0	1	0	1	1	1	0	1	1	1	0	1	0	1	0	0	0	1	1
Nightlife	1	0	1	0	1	1	0	0	1	0	1	0	1	0	0	0	1	0	0	1	1	0	0	1	0	1	0	0	0	1	0	0	0	1	1	1	0	1	1	1	0	1	0	1	0	0	0	1	0
Z3	1	0	1	1	0	1	0	0	1	0	1	1	1	0	0	0	1	1	0	1	1	1	0	1	1	1	0	1	1		0	1	0	0	1	1	0	0	1	0	1	1	0	1	1	0	0	1	1
Sunrise	1	0	1	1	1	1	0	0	1	1	1	0	1	0	0	0	1	0	1	0	1	1	0	1	1	1	0	0	1	1	0	0	1	1	1	1	0	1	1	1	0	1	0	1	1	0	0	1	1
27	1	0	1	1	0	1	0	1	1	1	1	0	1	0	0	0	1	1	1	0	1	1	0	1	0	1	0	1	0	1	0	1	0	0	1	1	0	1	1	0	1	1	0	1	1	0	0	1	1
Z1	1	0	1	1	0	1	0	1	1	1	1	1	1	1	1	0	1	1	1	0	1	1	0	0	0	1	0	1	1	0	1	1	0	0	1	1	0	1	1	0	1	1	0	1	1	0	0	1	1
Yellow Lemon	1	0	1	1	1	1	0	0	0	0	1	0	1	1	1	0	1	1	0	0	1	1	0	1	0	1	0	1	1	0	0	1	0	1	1	1	0	0	1	0	1	1	0	1	1	0	0	1	1
Wanmei H	1	0	1	1	0	1	0	0	1	1	1	0	0	1	1	0	1	0	0	1	1	0	0	1	0	1	0	1	1	0	0	1	0	1	1	0	1	1	1	1	0	1	0	1	1	0	0	1	1
Lemon Drop	0	0	1	0	1	0	0	0	0	0	1	0	1	1	0	0	1	0	0	1	1	1	0	1	0	1	0	0	1	0	0	1	0	0	1	1	0	0	1	0	0	1	0	1	1	0	0	1	1
Dark Eyes	0	1	0	0	1	1	0	0	0	1	1	0	1	1	0	0	1	0	0	1	1	0	0	1	0	1	0	0	0	1	0	0	0	1	1	1	0	1	1	1	0	1	0	1	1	0	1	1	0
Intimate Ivory	0	1	0	0	1	1	0	0	1	1	1	0	1	1	0	0	1	0	0	1	1	0	0	1	0	1	0	0	0	1	0	0	0	1	1	1	0	1	1	1	0	1	0	1	1	0	0	1	0
Mint Julip	0	1	0	0	1	1	0	0	1	1	1	0	0	1	0	0	1	0	0	1	1	0	0	1	0	1	0	0	0	1	0	0	0	0	1	0	0	0	1	1	0	1	0	1	0	0	0	1	0
Sweet Talk	0	0	1	0	0	1	0	0	1	0	1	1	1	1	0	0	1	0	0	1	1	0	0	1	1	1	0	0	1	0	0	0	0	0	1	0	0	0	1	1	0	1	0	1	0	0	0	1	1
Neon Amour	0	0	1	0	0	1	0	0	1	0	1	0	0	0	0	0	1	0	0	1	1	0	0	1	1	1	0	0	0	1	0	0	0	0	0	0	0	0	0	1	0	1	0	1	0	0	0	1	1
Super Ivory	0	0	1	0	1	0	0	0	1	0	0	0	0	0	0	0	1	0	0	1	1	0	0	1	1	1	0	0	0	1	0	0	0	0	1	1	0	1	1	1	0	1	0	1	0	0	0	1	1
Gold Crown	0	0	1	0	0	0	0	0	1	0	0	1	1	0	0	0	1	0	0	1	0	1	0	1	0	1	0	0	1	0	0	0	0	0	1	1	0	1	1	1	0	1	0	1	0	0	0	1	1
Ruby Sensation	0	0	1	0	0	0	0	0	1	0	0	0	0	0	0	0	1	0	1	0	1	0	0	1	0	1	0	0	1	0	0	0	0	0	1	1	0	1	1	1	0	1	0	1	0	0	0	1	1
Merlot	0	0	1	1	1	1	0	0	1	0	0	0	1	0	0	0	1	0	0	1	1	1	0	1	0	1	0	0	1	1	0	1	0	1	1	1	0	0	1	1	0	1	0	1	1	0	0	1	0
Hot Cherry	0	1	1	0	0	1	0	0	1	0	0	0	1	0	0	0	1	0	0	1	1	0	0	1	1	1	0	0	0	1	0	1	0	1	1	1	0	1	0	1	0	1	0	1	1	0	0	1	1
Rosa	0	1	1	0	1	1	0	0	1	0	0	0	1	0	0	0	1	0	0	1	1	0	0	0	0	1	0	0	0	1	0	1	0	1	0	1	0	1	0	1	0	1	0	1	1	0	0	1	1
Royal Sun	1	0	1	1	1	1	0	1	1	0	1	0	1	0	0	0	1	0	1	0	1	1	0	1	0	1	0	0	1	0	0	1	0	0	1	0	1	0	1	1	0	1	0	1	1	0	0	1	1
Royal Princess	0	0	1	0	1	1	0	0	1	0	1	0	1	0	0	0	1	0	0	1	1	1	0	1	0	1	0	0	0	1	0	1	0	1	1	0	1	0	1	1	0	1	0	1	1	0	0	1	1
Royal Snowland	0	0	1	0	1	1	0	0	1	0	0	0	1	0	0	1	1	0	0	1	1	0	0	1	1	1	0	0	0	1	0	1	0	1	1	1	0	0	1	1	0	1	0	1	1	0	0	1	1
Orange Red Star	0	0	1	1	0	1	0	0	1	0	1	1	1	0	0	0	1	0	1	0	1	1	0	0	0	1	0	0	1	1	0	0	1	1	1	0	1	0	1	1	0	1	0	1	1	0	0	1	1
Amarillo	0	0	1	1	1	1	0	0	1	0	1	0	1	0	0	0	1	0	0	1	1	1	0	1	1	1	0	0	1	1	0	1	0	1	1	0	1	0	1	1	0	1	0	1	1	0	0	1	1
Alpine	0	0	1	0	1	1	0	0	1	0	0	0	1	0	0	0	1	0	1	0	1	0	0	1	0	1	0	0	1	0	0	1	0	1	1	1	0	0	1	1	0	1	0	1	1	0	0	1	1
Pink Melody	0	0	1	0	1	1	0	0	1	0	1	0	1	0	0	0	1	0	1	0	1	0	0	1	0	1	0	0	1	0	0	0	0	1	1	0	1	0	1	1	0	1	0	1	1	0	0	1	1
Strawberry Parfait	0	0	1	1	1	1	0	0	1	0	1	0	1	0	0	0	1	0	1	0	1	1	0	1	1	1	0	0	1	1	0	1	0	0	1	0	1	0	1	1	0	1	0	1	1	0	0	1	1
Golden Chalice	0	0	1	1	1	1	0	0	1	0	1	0	1	0	0	0	1	0	1	0	1	1	0	1	0	1	0	0	1	0	0	1	0	0	1	1	0	0	1	1	0	1	0	1	1	0	0	1	1
Festival	0	0	1	1	1	1	0	0	1	0	1	0	0	1	0	0	1	0	1	0	1	1	0	1	0	1	0	0	1	1	0	1	0	1	1	1	0	0	1	1	0	1	0	1	1	0	0	1	1
Fire Dancer	0	0	1	1	0	1	0	0	1	0	1	1	1	1	0	0	1	0	1	0	1	1	0	1	0	1	0	0	1	0	0	1	0	0	1	1	0	0	1	1	0	1	0	1	1	0	0	1	1
Inferno	0	0	1	1	0	1	0	0	1	0	1	0	0	1	0	0	1	0	1	0	0	1	0	1	0	1	0	0	1	0	0	0	0	1	1	1	0	1	1	1	0	1	0	1	1	0	0	1	1
Medallion	1	0	1	1	0	1	0	0	1	0	1	0	1	1	0	0	1	0	1	0	0	1	0	0	0	1	0	0	1	0	0	1	0	0	1	1	0	1	1	1	0	1	0	1	1	0	0	1	1
Fire Glow	1	0	1	0	1	1	0	0	1	0	1	0	1	1	0	0	1	0	1	0	1	0	0	1	0	1	0	0	1	0	0	0	0	1	1	1	0	1	1	1	0	1	0	1	1	0	1	1	0
Lolly Pop	1	0	1	0	1	1	0	0	1	0	1	0	1	1	1	0	1	0	1	0	0	1	0	1	0	1	0	0	0	1	0	0	0	1	1	0	1	1	1	1	0	1	0	1	1	0	1	1	0
Hot Flash	0	0	0	0	0	1	0	0	1	0	1	0	0	0	0	0	1	0	1	0	1	1	0	0	0	1	0	0	1	1	0	0	0	0	0	0	0	0	1	1	0	1	0	0	0	0	0	1	0
Callafornia Red	0	0	1	0	0	0	0	0	1	0	0	1	1	0	0	0	1	0	1	1	1	1	0	1	0	1	0	0	1	1	0	0	0	0	0	1	0	0	1	0	0	1	0	1	0	0	0	1	0
Gold Rush	0	0	1	1	1	1	0	0	1	0	0	0	1	0	0	0	1	0	1	0	1	1	0	1	1	1	0	0	1		0	0	0	0	1	0	0	0	1	1	0	1	0	1	1	0	0	1	1
Pinkheart	1	0	1	1	1	1	0	0	1	0	0	0	0	0	1	0	1	0	1	0	1	0	0	1	1	1	0	0	1	1	0	0	0	0	1	1	0	0	1	0	1	1	0	1	1	0	0	1	1
Ruby Tuesday	0	0	1	0	0	1	0	0	0	0	0	0	1	0	0	0	1	0	1	0	1	0	0	1	0	1	0	0	0	0	0	0	0	0	1	1	0	0	1	1	0	1	0	1	0	0	0	1	1
Premio	0	0	1	0	0	1	0	0	1	0	1	0	0	0	0	0	1	0	0	1	1	1	0	0	0	1	0	0	1	1	0	0	0	0	1	1	0	0	1	0	0	1	0	1	0	0	0	1	1
Rialto	0	0	1	0	0	1	0	0	1	0	1	0	0	0	0	0	1	0	0	1	1	1	0	1	0	1	0	0	1	1	0	0	0	0	1	0	0	0	1	0	0	1	0	1	0	0	0	1	1
40SD	0	0	1	0	0	1	0	0	1	0	1	1	1	0	0	0	1	1	1	0	1	0	0	1	1	1	0	0	1	0	0	0	0	0	1	0	0	0	1	0	0	1	0	1	0	0	0	0	1
Santa Fe	0	0	1	0	0	0	0	0	1	0	1	0	0	1	1	0	1	0	0	1	1	0	0	1	0	1	0	0	0	1	0	0	0	0	1	0	0	0	1	0	0	1	1	1	0	0	0	1	0
41XW	0	0	1	0	0	0	0	0	1	0	0	1	1	1	1	0	1	0	0	1	1	0	0	1	0	1	0	0	0	1	0	0	0	0	1	0	0	0	1	0	0	1	0	1	0	0	0	1	0
Belcanto	0	1	1	0	0	0	0	0	1	0	0	1	1	1	1	0	1	0	0	1	1	0	0	1	0	1	0	0	0	1	0	0	0	0	1	0	0	1	1	0	0	1	0	1	0	0	0	0	0
29ML	0	0	1	0	1	1	0	0	1	0	0	0	1	0	0	0	1	0	0	1	1	1	0	1	0	1	0	0	0	1	0	0	0	0	1	1	0	1	1	1	0	1	0	1	1	0	0	1	1
Paco	0	0	1	0	0	1	0	0	1	0	0	0	1	1	1	0	1	0	0	1	1	0	0	1	0	1	0	0	0	1	0	0	0	0	1	1	0	0	0	1	0	1	0	1	1	0	0	1	1
Cantor	0	1	1	0	1	1	0	0	1	0	0	0	1	1	1	0	1	0	0	1	1	0	0	1	0	1	0	0	1	1	0	0	0	0	1	1	0	0	0	1	0	1	0	1	1	0	0	1	1
Trinity	0	0	1	1	1	1	1	0	1	0	0	0	1	1	0	0	1	0	1	0	1	1	0	1	0	1	0	0	1	1	0	0	0	0	1	1	0	1	1	1	0	1	0	1	1	0	0	1	1
Memphis	0	0	1	1	1	1	1	0	1	0	0	0	1	1	0	0	1	0	1	0	1	0	0	1	0	1	0	0	1	0	0	0	0	0	1	1	0	0	0	1	0	1	0	1	1	0	0	1	1
[truncated: 59 more columns]
